# Supplementary material for: Modeling, optimization, and comparable efficacy of T cell and hematopoietic stem cell gene editing for treating hyper‐IgM syndrome
Source: EMBO Mol Med. 2021 Jan 21;13(3):e13545. doi: 10.15252/emmm.202013545 (PMC7933961; doi:10.15252/emmm.202013545)
Supplement: Supplementary file 3 — Dataset EV1 [file EMMM-13-e13545-s003.xlsx]

## Sheet: 93 OT amplicons and oligo
ON or OFF target	target name	Genome Build	Chrom	RSQ Start	RSQ End	AMPLICON ID	Chrom	Start	End	Forward OLIGO ID	Start	End	Forward OLIGO Sequence with Illumina tails	Forward OLIGO Sequence w/o Tails	Reverse OLIGO ID	Start	End	Reverse OLIGO Sequence with Illumina tails	Reverse OLIGO Sequence w/o Tails
ON	RSQ488	hg38	chrX	136649269	136649289	AMP1082	chrX	136649057	136649564	OLI6923	136649057	136649081	ACACTCTTTCCCTACACGACGCTCTTCCGATCTAAAGAGCAGAGTAACTTAGTAGGC	AAAGAGCAGAGTAACTTAGTAGGC	OLI6924	136649534	136649564	GTGACTGGAGTTCAGACGTGTGCTCTTCCGATCTACATGTAAATAGTACGGTAAATATCAGTCC	ACATGTAAATAGTACGGTAAATATCAGTCC
OFF	RSQ7474	hg38	chr8	59861013	59861036	AMP1122	chr8	59860741	59861142	OLI7298	59860741	59860771	ACACTCTTTCCCTACACGACGCTCTTCCGATCTgttaatgggtgtttatttcactattcttgc	gttaatgggtgtttatttcactattcttgc	OLI7299	59861113	59861142	GTGACTGGAGTTCAGACGTGTGCTCTTCCGATCTTGAAACTATCTCTGTGTTGGTTATAAAGC	TGAAACTATCTCTGTGTTGGTTATAAAGC
OFF	RSQ10449	hg38	chr13	27170151	27170170	AMP3726	chr13	27169889	27170292	OLI14563	27169889	27169913	ACACTCTTTCCCTACACGACGCTCTTCCGATCTagtacttgagtgaatgaaCAGTCG	agtacttgagtgaatgaaCAGTCG	OLI14562	27170269	27170292	GTGACTGGAGTTCAGACGTGTGCTCTTCCGATCTAGATTCTCTACTACACGCTGAGG	AGATTCTCTACTACACGCTGAGG
OFF	RSQ10450	hg38	chr7	146534072	146534091	AMP3782	chr7	146533831	146534274	OLI14675	146533831	146533854	ACACTCTTTCCCTACACGACGCTCTTCCGATCTACTCTGTTTCAACCCAAGATTGC	ACTCTGTTTCAACCCAAGATTGC	OLI14674	146534247	146534274	GTGACTGGAGTTCAGACGTGTGCTCTTCCGATCTATTAACCCAGAATACGAGAAAGTATCC	ATTAACCCAGAATACGAGAAAGTATCC
OFF	RSQ10451	hg38	chr19	43851064	43851083	AMP3685	chr19	43850795	43851272	OLI14481	43850795	43850819	ACACTCTTTCCCTACACGACGCTCTTCCGATCTtgcctgtcatgatttagtGCTAGC	tgcctgtcatgatttagtGCTAGC	OLI14480	43851242	43851272	GTGACTGGAGTTCAGACGTGTGCTCTTCCGATCTGATATAATTTCAGAAATGTTGGGATAAGGC	GATATAATTTCAGAAATGTTGGGATAAGGC
OFF	RSQ10452	hg38	chr1	103044927	103044946	AMP3841	chr1	103044839	103045310	OLI14793	103044839	103044868	ACACTCTTTCCCTACACGACGCTCTTCCGATCTaatgtagtatgccagaaagtaataaatgc	aatgtagtatgccagaaagtaataaatgc	OLI14792	103045285	103045310	GTGACTGGAGTTCAGACGTGTGCTCTTCCGATCTgaacaaatgaatgaatgaagtgtgc	gaacaaatgaatgaatgaagtgtgc
OFF	RSQ10454	hg38	chr12	21059059	21059078	AMP6040	chr12	21058861	21059205	OLI19807	21058861	21058891	ACACTCTTTCCCTACACGACGCTCTTCCGATCTaatagctatcataaggatataagatgatac	aatagctatcataaggatataagatgatac	OLI19803	21059177	21059205	GTGACTGGAGTTCAGACGTGTGCTCTTCCGATCTagcaacaacaaatatacaccaatggaac	agcaacaacaaatatacaccaatggaac
OFF	RSQ10455	hg38	chr12	100377188	100377207	AMP6035	chr12	100377123	100377573	OLI19800	100377123	100377145	ACACTCTTTCCCTACACGACGCTCTTCCGATCTTCCATCCTACTTAAGTTACACG	TCCATCCTACTTAAGTTACACG	OLI19799	100377547	100377573	GTGACTGGAGTTCAGACGTGTGCTCTTCCGATCTtatatCTTGAAGCCATCTTGGATGCC	tatatCTTGAAGCCATCTTGGATGCC
OFF	RSQ10456	hg38	chr14	25964359	25964378	AMP3719	chr14	25964138	25964589	OLI14549	25964138	25964166	ACACTCTTTCCCTACACGACGCTCTTCCGATCTaaatagaagttagatatcctccacttag	aaatagaagttagatatcctccacttag	OLI14548	25964564	25964589	GTGACTGGAGTTCAGACGTGTGCTCTTCCGATCTcaatgatgaaaccactccggagatc	caatgatgaaaccactccggagatc
OFF	RSQ10457	hg38	chr14	89575130	89575149	AMP6032	chr14	89575043	89575418	OLI19795	89575043	89575066	ACACTCTTTCCCTACACGACGCTCTTCCGATCTAAGTGCTCTAAGCCAAAGTGAGG	AAGTGCTCTAAGCCAAAGTGAGG	OLI19792	89575394	89575418	GTGACTGGAGTTCAGACGTGTGCTCTTCCGATCTTTTATCCCTTCTCCCTATCATCCC	TTTATCCCTTCTCCCTATCATCCC
OFF	RSQ10458	hg38	chr17	74810755	74810774	AMP3696	chr17	74810595	74810996	OLI14503	74810595	74810616	ACACTCTTTCCCTACACGACGCTCTTCCGATCTCTTGCGTTGGTGTCTAGAACC	CTTGCGTTGGTGTCTAGAACC	OLI14502	74810971	74810996	GTGACTGGAGTTCAGACGTGTGCTCTTCCGATCTGTACAAATGCTCTTTAAGACAGTCC	GTACAAATGCTCTTTAAGACAGTCC
OFF	RSQ10459	hg38	chr2	138698138	138698157	AMP3836	chr2	138697914	138698290	OLI14783	138697914	138697942	ACACTCTTTCCCTACACGACGCTCTTCCGATCTcagaatgaaatacctactgcttgaaagc	cagaatgaaatacctactgcttgaaagc	OLI14782	138698259	138698290	GTGACTGGAGTTCAGACGTGTGCTCTTCCGATCTtttaacctaacattatagaaatgagtatccc	tttaacctaacattatagaaatgagtatccc
OFF	RSQ10460	hg38	chr2	226945023	226945042	AMP3832	chr2	226944735	226945143	OLI14775	226944735	226944762	ACACTCTTTCCCTACACGACGCTCTTCCGATCTGACAGAATACTTAGGTAGTGAACATCC	GACAGAATACTTAGGTAGTGAACATCC	OLI14774	226945119	226945143	GTGACTGGAGTTCAGACGTGTGCTCTTCCGATCTGATTTGATCTTGTTTCCACTGTCC	GATTTGATCTTGTTTCCACTGTCC
OFF	RSQ10461	hg38	chr5	5238033	5238052	AMP6027	chr5	5237827	5238152	OLI19783	5237827	5237854	ACACTCTTTCCCTACACGACGCTCTTCCGATCTCTTAAGTGACTGATGTTACCCTTACCC	CTTAAGTGACTGATGTTACCCTTACCC	OLI19780	5238129	5238152	GTGACTGGAGTTCAGACGTGTGCTCTTCCGATCTAATTGAGGACTGTACAGCTGAGG	AATTGAGGACTGTACAGCTGAGG
OFF	RSQ10462	hg38	chr6	55851261	55851280	AMP3799	chr6	55851046	55851504	OLI14709	55851046	55851074	ACACTCTTTCCCTACACGACGCTCTTCCGATCTCTACTTTATATTCCTTAGAGCAAAGAGC	CTACTTTATATTCCTTAGAGCAAAGAGC	OLI14708	55851481	55851504	GTGACTGGAGTTCAGACGTGTGCTCTTCCGATCTACACTTCTTCCAGAGGTACTACC	ACACTTCTTCCAGAGGTACTACC
OFF	RSQ10463	hg38	chr8	87442639	87442658	AMP3766	chr8	87442452	87442836	OLI14643	87442452	87442485	ACACTCTTTCCCTACACGACGCTCTTCCGATCTtttattgtgttgaggtatgttccttctataacc	tttattgtgttgaggtatgttccttctataacc	OLI14642	87442802	87442836	GTGACTGGAGTTCAGACGTGTGCTCTTCCGATCTaggcaattcttcctaatttatactactaacatgg	aggcaattcttcctaatttatactactaacatgg
OFF	RSQ10464	hg38	chr8	96243298	96243317	AMP6025	chr8	96243084	96243483	OLI19778	96243084	96243110	ACACTCTTTCCCTACACGACGCTCTTCCGATCTAATATAGCTGTATGTGAAGGAACTGG	AATATAGCTGTATGTGAAGGAACTGG	OLI19775	96243455	96243483	GTGACTGGAGTTCAGACGTGTGCTCTTCCGATCTTCTTTACCTAGTGAGTGATATTATCTGC	TCTTTACCTAGTGAGTGATATTATCTGC
OFF	RSQ10465	hg38	chr8	126896544	126896563	AMP3762	chr8	126896239	126896665	OLI14635	126896239	126896265	ACACTCTTTCCCTACACGACGCTCTTCCGATCTcatgctataacaatacagttgagtgg	catgctataacaatacagttgagtgg	OLI14634	126896637	126896665	GTGACTGGAGTTCAGACGTGTGCTCTTCCGATCTttgtttctttgtttaaaccagggaaacc	ttgtttctttgtttaaaccagggaaacc
OFF	RSQ10466	hg38	chr13	58667774	58667793	AMP3721	chr13	58667691	58668119	OLI14553	58667691	58667715	ACACTCTTTCCCTACACGACGCTCTTCCGATCTATTGTAGCAATAAAGTGTGAAGCG	ATTGTAGCAATAAAGTGTGAAGCG	OLI14552	58668088	58668119	GTGACTGGAGTTCAGACGTGTGCTCTTCCGATCTCCTGCTATTTACTTGAATCTCCTATAATACG	CCTGCTATTTACTTGAATCTCCTATAATACG
OFF	RSQ10467	hg38	chr15	61754839	61754858	AMP3710	chr15	61754489	61754967	OLI14531	61754489	61754520	ACACTCTTTCCCTACACGACGCTCTTCCGATCTTAATAATGGAAAGACACATGACATATCTACC	TAATAATGGAAAGACACATGACATATCTACC	OLI14530	61754935	61754967	GTGACTGGAGTTCAGACGTGTGCTCTTCCGATCTTGCAAATCCTAGATTTATTCTTAACTGTTTCG	TGCAAATCCTAGATTTATTCTTAACTGTTTCG
OFF	RSQ10468	hg38	chr4	144488688	144488707	AMP3665	chr4	144488391	144488850	OLI14441	144488391	144488414	ACACTCTTTCCCTACACGACGCTCTTCCGATCTggaacatcacactctgtagaagg	ggaacatcacactctgtagaagg	OLI14440	144488829	144488850	GTGACTGGAGTTCAGACGTGTGCTCTTCCGATCTCAACTCCATGCCCACAGATGC	CAACTCCATGCCCACAGATGC
OFF	RSQ10469	hg38	chr7	27321344	27321363	AMP3794	chr7	27321095	27321504	OLI14699	27321095	27321118	ACACTCTTTCCCTACACGACGCTCTTCCGATCTTGGAATCTGGGAAATATCCAAGC	TGGAATCTGGGAAATATCCAAGC	OLI14698	27321474	27321504	GTGACTGGAGTTCAGACGTGTGCTCTTCCGATCTGTTAAAGTCATCTATTACAGTGTCATTAGG	GTTAAAGTCATCTATTACAGTGTCATTAGG
OFF	RSQ10470	hg38	chr9	79294913	79294932	AMP3752	chr9	79294624	79295090	OLI14615	79294624	79294657	ACACTCTTTCCCTACACGACGCTCTTCCGATCTATTCTTAAAGACTAAGTATTAAAGCCACTAAGG	ATTCTTAAAGACTAAGTATTAAAGCCACTAAGG	OLI14614	79295061	79295090	GTGACTGGAGTTCAGACGTGTGCTCTTCCGATCTAAGGTCAAATCAAAGACTGAATTCAAACC	AAGGTCAAATCAAAGACTGAATTCAAACC
OFF	RSQ10471	hg38	chr9	115811243	115811262	AMP3744	chr9	115811098	115811581	OLI14599	115811098	115811119	ACACTCTTTCCCTACACGACGCTCTTCCGATCTtggctaaggtgctgtttcagg	tggctaaggtgctgtttcagg	OLI14598	115811557	115811581	GTGACTGGAGTTCAGACGTGTGCTCTTCCGATCTctccaatggcctcacattaactcg	ctccaatggcctcacattaactcg
OFF	RSQ10472	hg38	chr10	66046069	66046088	AMP3733	chr10	66045851	66046369	OLI14577	66045851	66045879	ACACTCTTTCCCTACACGACGCTCTTCCGATCTTGGAACACCTATACAATATTCTCATTGC	TGGAACACCTATACAATATTCTCATTGC	OLI14576	66046348	66046369	GTGACTGGAGTTCAGACGTGTGCTCTTCCGATCTatctaaggctccagggtctcc	atctaaggctccagggtctcc
OFF	RSQ10473	hg38	chr12	107754243	107754262	AMP3729	chr12	107753909	107754366	OLI14569	107753909	107753935	ACACTCTTTCCCTACACGACGCTCTTCCGATCTACTGTAACACTTACCAGGTAGAATGG	ACTGTAACACTTACCAGGTAGAATGG	OLI14568	107754338	107754366	GTGACTGGAGTTCAGACGTGTGCTCTTCCGATCTTGTATTTAAGCGCAATACAGACAATTGG	TGTATTTAAGCGCAATACAGACAATTGG
OFF	RSQ10474	hg38	chr16	47168306	47168325	AMP6020	chr16	47168153	47168497	OLI19767	47168153	47168176	ACACTCTTTCCCTACACGACGCTCTTCCGATCTtgacttgcatttccttcatgacc	tgacttgcatttccttcatgacc	OLI19764	47168474	47168497	GTGACTGGAGTTCAGACGTGTGCTCTTCCGATCTttgggaagctgagctgggatcac	ttgggaagctgagctgggatcac
OFF	RSQ10475	hg38	chr18	12883125	12883144	AMP3692	chr18	12882689	12883210	OLI14495	12882689	12882723	ACACTCTTTCCCTACACGACGCTCTTCCGATCTTTAGATCCCTATTCTAACATACTCTGTATCATGG	TTAGATCCCTATTCTAACATACTCTGTATCATGG	OLI14494	12883188	12883210	GTGACTGGAGTTCAGACGTGTGCTCTTCCGATCTgacgggtgtcacaaatgaatcc	gacgggtgtcacaaatgaatcc
OFF	RSQ10476	hg38	chr2	79627792	79627811	AMP3839	chr2	79627479	79627924	OLI14789	79627479	79627500	ACACTCTTTCCCTACACGACGCTCTTCCGATCTCGTGACAGATCCGGTAGAACG	CGTGACAGATCCGGTAGAACG	OLI14788	79627896	79627924	GTGACTGGAGTTCAGACGTGTGCTCTTCCGATCTAAGGCTATTCAAAGAACAGTATATTTCC	AAGGCTATTCAAAGAACAGTATATTTCC
OFF	RSQ10477	hg38	chr3	60076273	60076292	AMP3828	chr3	60076093	60076543	OLI14767	60076093	60076126	ACACTCTTTCCCTACACGACGCTCTTCCGATCTTCATACATCAAGACGTAATCATCTAATATTAGG	TCATACATCAAGACGTAATCATCTAATATTAGG	OLI14766	60076515	60076543	GTGACTGGAGTTCAGACGTGTGCTCTTCCGATCTgcagaagtagagaataagagaagAATCC	gcagaagtagagaataagagaagAATCC
OFF	RSQ10479	hg38	chr6	115975716	115975735	AMP3796	chr6	115975610	115976044	OLI14703	115975610	115975634	ACACTCTTTCCCTACACGACGCTCTTCCGATCTCAGACTATAAGTGAATGCTTGTGC	CAGACTATAAGTGAATGCTTGTGC	OLI14702	115976022	115976044	GTGACTGGAGTTCAGACGTGTGCTCTTCCGATCTCTCATAGATCCTCTCCCGAACC	CTCATAGATCCTCTCCCGAACC
OFF	RSQ10480	hg38	chr7	87184375	87184394	AMP3788	chr7	87184162	87184603	OLI14687	87184162	87184187	ACACTCTTTCCCTACACGACGCTCTTCCGATCTTAATTGGTCAGTGCTTTCCATTAGG	TAATTGGTCAGTGCTTTCCATTAGG	OLI14686	87184581	87184603	GTGACTGGAGTTCAGACGTGTGCTCTTCCGATCTCTTCCTTGGTCCATTCAGTACC	CTTCCTTGGTCCATTCAGTACC
OFF	RSQ10481	hg38	chr8	17205066	17205085	AMP3772	chr8	17204950	17205397	OLI14655	17204950	17204979	ACACTCTTTCCCTACACGACGCTCTTCCGATCTGGAGTGAGAACTGAGATTTATAAATTTCC	GGAGTGAGAACTGAGATTTATAAATTTCC	OLI14654	17205374	17205397	GTGACTGGAGTTCAGACGTGTGCTCTTCCGATCTCAAGTATGCACATCCCTCAAAGC	CAAGTATGCACATCCCTCAAAGC
OFF	RSQ10482	hg38	chr8	31743338	31743357	AMP3771	chr8	31743006	31743506	OLI14653	31743006	31743035	ACACTCTTTCCCTACACGACGCTCTTCCGATCTtccacttaaatctttcttctttgcttagg	tccacttaaatctttcttctttgcttagg	OLI14652	31743477	31743506	GTGACTGGAGTTCAGACGTGTGCTCTTCCGATCTactagtcttagtgtgcacataatttcagc	actagtcttagtgtgcacataatttcagc
OFF	RSQ10484	hg38	chr9	9674361	9674380	AMP3757	chr9	9674231	9674679	OLI14625	9674231	9674261	ACACTCTTTCCCTACACGACGCTCTTCCGATCTtttaggtattgatactgtttacaaggatgg	tttaggtattgatactgtttacaaggatgg	OLI14624	9674645	9674679	GTGACTGGAGTTCAGACGTGTGCTCTTCCGATCTtttgcctaagattaatataattcgcttagttagc	tttgcctaagattaatataattcgcttagttagc
OFF	RSQ10485	hg38	chr9	36263121	36263140	AMP3756	chr9	36263031	36263519	OLI14623	36263031	36263054	ACACTCTTTCCCTACACGACGCTCTTCCGATCTctgaggttgcacagctgttaaac	ctgaggttgcacagctgttaaac	OLI14622	36263487	36263519	GTGACTGGAGTTCAGACGTGTGCTCTTCCGATCTgagttatgtgaactcttaactaatggaacaac	gagttatgtgaactcttaactaatggaacaac
OFF	RSQ10486	hg38	chrX	33317977	33317996	AMP3669	chrX	33317838	33318242	OLI14449	33317838	33317867	ACACTCTTTCCCTACACGACGCTCTTCCGATCTCCATATTGAACACCTCAGTTACCTAATCC	CCATATTGAACACCTCAGTTACCTAATCC	OLI14448	33318219	33318242	GTGACTGGAGTTCAGACGTGTGCTCTTCCGATCTTCTGTTTATTCATACGCCACTCC	TCTGTTTATTCATACGCCACTCC
OFF	RSQ11878	hg38	chr3	174774873	174774896	AMP6012	chr3	174774560	174774985	OLI19753	174774560	174774586	ACACTCTTTCCCTACACGACGCTCTTCCGATCTGTTGGTAGTTGCAGTGACAGTTTGGC	GTTGGTAGTTGCAGTGACAGTTTGGC	OLI19750	174774964	174774985	GTGACTGGAGTTCAGACGTGTGCTCTTCCGATCTCAAGGGTACAAGCAGAACAGC	CAAGGGTACAAGCAGAACAGC
OFF	RSQ11879	hg38	chr7	72442968	72442991	AMP6009	chr7	72442612	72443086	OLI19747	72442612	72442638	ACACTCTTTCCCTACACGACGCTCTTCCGATCTTTGCACTTTATTCAAGGTTGCAATTG	TTGCACTTTATTCAAGGTTGCAATTG	OLI19746	72443060	72443086	GTGACTGGAGTTCAGACGTGTGCTCTTCCGATCTCCTTAATAATGCTCAATCCTAAGTGC	CCTTAATAATGCTCAATCCTAAGTGC
OFF	RSQ11896	hg38	chr4	110829917	110829940	AMP5999	chr4	110829725	110830124	OLI19727	110829725	110829747	ACACTCTTTCCCTACACGACGCTCTTCCGATCTTTGGTGAAGGACAGTAACATCG	TTGGTGAAGGACAGTAACATCG	OLI19723	110830099	110830124	GTGACTGGAGTTCAGACGTGTGCTCTTCCGATCTCTTGCTTTACATACCTAAGCTTACC	CTTGCTTTACATACCTAAGCTTACC
OFF	RSQ11897	hg38	chr12	41732306	41732329	AMP5996	chr12	41732070	41732410	OLI19720	41732070	41732102	ACACTCTTTCCCTACACGACGCTCTTCCGATCTACTGAAACAAGTTTAATTTAAATAAGCAAAGC	ACTGAAACAAGTTTAATTTAAATAAGCAAAGC	OLI19716	41732375	41732410	GTGACTGGAGTTCAGACGTGTGCTCTTCCGATCTTCTAAAGACAGAATTTGAAGTCCTGATACATGTCC	TCTAAAGACAGAATTTGAAGTCCTGATACATGTCC
OFF	RSQ11898	hg38	chr4	155972737	155972760	AMP5991	chr4	155972647	155973080	OLI19713	155972647	155972679	ACACTCTTTCCCTACACGACGCTCTTCCGATCTAATTTGCAAATTCATGTGTCCACATTATTCCC	AATTTGCAAATTCATGTGTCCACATTATTCCC	OLI19712	155973059	155973080	GTGACTGGAGTTCAGACGTGTGCTCTTCCGATCTACCAATTTGTATGCTGTCAGG	ACCAATTTGTATGCTGTCAGG
OFF	RSQ11899	hg38	chrX	9897213	9897236	AMP5990	chrX	9896973	9897303	OLI19707	9896973	9897004	ACACTCTTTCCCTACACGACGCTCTTCCGATCTCTCCTACCTTCATACTCAGCAAAGAACTTGG	CTCCTACCTTCATACTCAGCAAAGAACTTGG	OLI19704	9897282	9897303	GTGACTGGAGTTCAGACGTGTGCTCTTCCGATCTAAGCAGGGCTAAGAAATATGC	AAGCAGGGCTAAGAAATATGC
OFF	RSQ11901	hg38	chr8	118497807	118497830	AMP5987	chr8	118497526	118498004	OLI19701	118497526	118497554	ACACTCTTTCCCTACACGACGCTCTTCCGATCTggatacaaagattggaataatagacacc	ggatacaaagattggaataatagacacc	OLI19699	118497972	118498004	GTGACTGGAGTTCAGACGTGTGCTCTTCCGATCTtcctgactttcttcctttctttcatattctcc	tcctgactttcttcctttctttcatattctcc
OFF	RSQ11903	hg38	chr7	113314402	113314425	AMP5984	chr7	113314113	113314500	OLI19697	113314113	113314133	ACACTCTTTCCCTACACGACGCTCTTCCGATCTGGTGTCAACCTCCTCTTAGC	GGTGTCAACCTCCTCTTAGC	OLI19694	113314468	113314500	GTGACTGGAGTTCAGACGTGTGCTCTTCCGATCTTAAACAATGTTAGTTTAAATTCAGTGTTTGGC	TAAACAATGTTAGTTTAAATTCAGTGTTTGGC
OFF	RSQ11904	hg38	chr8	47680153	47680175	AMP5980	chr8	47680020	47680308	OLI19691	47680020	47680040	ACACTCTTTCCCTACACGACGCTCTTCCGATCTGCGACCCATTACTGTATGCG	GCGACCCATTACTGTATGCG	OLI19686	47680286	47680308	GTGACTGGAGTTCAGACGTGTGCTCTTCCGATCTtaagactgggtggacattgagc	taagactgggtggacattgagc
OFF	RSQ11905	hg38	chr13	58189809	58189832	AMP5977	chr13	58189594	58190085	OLI19683	58189594	58189616	ACACTCTTTCCCTACACGACGCTCTTCCGATCTTCATGCAAAGCAAGATGGATGG	TCATGCAAAGCAAGATGGATGG	OLI19681	58190059	58190085	GTGACTGGAGTTCAGACGTGTGCTCTTCCGATCTCTTAACACCTCACCTAAAGACTCAGG	CTTAACACCTCACCTAAAGACTCAGG
OFF	RSQ11906	hg38	chr5	20293533	20293556	AMP5974	chr5	20293352	20293701	OLI19677	20293352	20293379	ACACTCTTTCCCTACACGACGCTCTTCCGATCTGAGTGGTGCTAGTGGAATGGATAAGAG	GAGTGGTGCTAGTGGAATGGATAAGAG	OLI19676	20293672	20293701	GTGACTGGAGTTCAGACGTGTGCTCTTCCGATCTTTATTCATGTGTATAAATATCTCAAGCTC	TTATTCATGTGTATAAATATCTCAAGCTC
OFF	RSQ11907	hg38	chr13	41663693	41663716	AMP5972	chr13	41663547	41663902	OLI19671	41663547	41663579	ACACTCTTTCCCTACACGACGCTCTTCCGATCTacctccatatttctaagtaatattcttatgtc	acctccatatttctaagtaatattcttatgtc	OLI19668	41663868	41663902	GTGACTGGAGTTCAGACGTGTGCTCTTCCGATCTattcagcactttattatCATTACTATAcagacag	attcagcactttattatCATTACTATAcagacag
OFF	RSQ11908	hg38	chr6	74990174	74990197	AMP5969	chr6	74989964	74990273	OLI19667	74989964	74989994	ACACTCTTTCCCTACACGACGCTCTTCCGATCTacagacataagccatagattcaagaagtgc	acagacataagccatagattcaagaagtgc	OLI19663	74990246	74990273	GTGACTGGAGTTCAGACGTGTGCTCTTCCGATCTtctttatttcacattcatttaaacagc	tctttatttcacattcatttaaacagc
OFF	RSQ11909	hg38	chr9	75397296	75397320	AMP5964	chr9	75397230	75397586	OLI19660	75397230	75397251	ACACTCTTTCCCTACACGACGCTCTTCCGATCTactcagttctgaccaatgacc	actcagttctgaccaatgacc	OLI19658	75397563	75397586	GTGACTGGAGTTCAGACGTGTGCTCTTCCGATCTCTATTCCTCATGCATCATCAAGC	CTATTCCTCATGCATCATCAAGC
OFF	RSQ11910	hg38	chr9	111769093	111769117	AMP5962	chr9	111768834	111769325	OLI19654	111768834	111768857	ACACTCTTTCCCTACACGACGCTCTTCCGATCTtttcagtccttagaagaaagacc	tttcagtccttagaagaaagacc	OLI19653	111769294	111769325	GTGACTGGAGTTCAGACGTGTGCTCTTCCGATCTctacttaaatgcttctaaacaattgaagagg	ctacttaaatgcttctaaacaattgaagagg
OFF	RSQ11911	hg38	chr13	102074735	102074759	AMP5959	chr13	102074499	102074979	OLI19651	102074499	102074528	ACACTCTTTCCCTACACGACGCTCTTCCGATCTCACTGGAAACACAACTGTAAACAAGATAG	CACTGGAAACACAACTGTAAACAAGATAG	OLI19648	102074956	102074979	GTGACTGGAGTTCAGACGTGTGCTCTTCCGATCTcctgctgaggataatgttagctg	cctgctgaggataatgttagctg
OFF	RSQ11912	hg38	chr6	105224111	105224135	AMP5956	chr6	105224038	105224385	OLI19645	105224038	105224065	ACACTCTTTCCCTACACGACGCTCTTCCGATCTtaactcctctaaccctccagactgagc	taactcctctaaccctccagactgagc	OLI19641	105224357	105224385	GTGACTGGAGTTCAGACGTGTGCTCTTCCGATCTCATGTACCTCTCCATATTTGCACATCCC	CATGTACCTCTCCATATTTGCACATCCC
OFF	RSQ11913	hg38	chr21	23548465	23548488	AMP5955	chr21	23548192	23548604	OLI19639	23548192	23548218	ACACTCTTTCCCTACACGACGCTCTTCCGATCTGGCTTGAGTGTCTTATGAACAGTTGG	GGCTTGAGTGTCTTATGAACAGTTGG	OLI19636	23548574	23548604	GTGACTGGAGTTCAGACGTGTGCTCTTCCGATCTACATAAATGTCAGAGAAATTAAACATATGC	ACATAAATGTCAGAGAAATTAAACATATGC
OFF	RSQ11914	hg38	chr1	20469143	20469166	AMP5951	chr1	20469028	20469434	OLI19633	20469028	20469051	ACACTCTTTCCCTACACGACGCTCTTCCGATCTCAGAGTAGGTGGTTTCATTATGC	CAGAGTAGGTGGTTTCATTATGC	OLI19628	20469412	20469434	GTGACTGGAGTTCAGACGTGTGCTCTTCCGATCTCATCCATTCTATCTGTGCATCC	CATCCATTCTATCTGTGCATCC
OFF	RSQ11915	hg38	chr1	5539730	5539754	AMP5947	chr1	5539549	5539927	OLI19625	5539549	5539576	ACACTCTTTCCCTACACGACGCTCTTCCGATCTGTATGTCAGAGTCCAAGGACCCATAGG	GTATGTCAGAGTCCAAGGACCCATAGG	OLI19622	5539898	5539927	GTGACTGGAGTTCAGACGTGTGCTCTTCCGATCTggaattcttcctaactcattcttcaaggc	ggaattcttcctaactcattcttcaaggc
OFF	RSQ11916	hg38	chr10	54738703	54738726	AMP5944	chr10	54738614	54739073	OLI19620	54738614	54738644	ACACTCTTTCCCTACACGACGCTCTTCCGATCTtaatccaatatctcttataaacacagatgc	taatccaatatctcttataaacacagatgc	OLI19616	54739047	54739073	GTGACTGGAGTTCAGACGTGTGCTCTTCCGATCTgcttcattcctctgtctagaacttcc	gcttcattcctctgtctagaacttcc
OFF	RSQ11917	hg38	chr4	42426855	42426880	AMP5943	chr4	42426663	42427073	OLI19613	42426663	42426685	ACACTCTTTCCCTACACGACGCTCTTCCGATCTGCTCTTGTCTCTGGTTCTTTCC	GCTCTTGTCTCTGGTTCTTTCC	OLI19611	42427048	42427073	GTGACTGGAGTTCAGACGTGTGCTCTTCCGATCTTTTGTTGTTGTTCCCAGCGTTAACG	TTTGTTGTTGTTCCCAGCGTTAACG
OFF	RSQ11918	hg38	chr3	180795469	180795493	AMP5940	chr3	180795287	180795640	OLI19609	180795287	180795315	ACACTCTTTCCCTACACGACGCTCTTCCGATCTtgaggtatgttccttctatacacggttt	tgaggtatgttccttctatacacggttt	OLI19606	180795614	180795640	GTGACTGGAGTTCAGACGTGTGCTCTTCCGATCTgaggccagcattattcagatttcaaa	gaggccagcattattcagatttcaaa
OFF	RSQ11919	hg38	chr7	28947817	28947840	AMP5935	chr7	28947715	28948053	OLI19601	28947715	28947742	ACACTCTTTCCCTACACGACGCTCTTCCGATCTggctacatgatagctaatgcatgatcc	ggctacatgatagctaatgcatgatcc	OLI19598	28948026	28948053	GTGACTGGAGTTCAGACGTGTGCTCTTCCGATCTtttcaggaaacttctgtatacccttgg	tttcaggaaacttctgtatacccttgg
OFF	RSQ11920	hg38	chrX	55203889	55203912	AMP5933	chrX	55203761	55204083	OLI19597	55203761	55203792	ACACTCTTTCCCTACACGACGCTCTTCCGATCTgtcacaatctccaaagttatcagaaacatgc	gtcacaatctccaaagttatcagaaacatgc	OLI19595	55204051	55204083	GTGACTGGAGTTCAGACGTGTGCTCTTCCGATCTagaaacattgttaagtatgaaatggtatcagg	agaaacattgttaagtatgaaatggtatcagg
OFF	RSQ11921	hg38	chr12	47752855	47752877	AMP5930	chr12	47752784	47753080	OLI19593	47752784	47752806	ACACTCTTTCCCTACACGACGCTCTTCCGATCTCTTCTCTGAGATGTTGCTAGCC	CTTCTCTGAGATGTTGCTAGCC	OLI19588	47753050	47753080	GTGACTGGAGTTCAGACGTGTGCTCTTCCGATCTtgtaaactgtaaagTGAGCCCTTTGAGAGG	tgtaaactgtaaagTGAGCCCTTTGAGAGG
OFF	RSQ11923	hg38	chr4	61932512	61932536	AMP5928	chr4	61932415	61932766	OLI19586	61932415	61932447	ACACTCTTTCCCTACACGACGCTCTTCCGATCTtatgcatctattaagacaatcatgtgatatcc	tatgcatctattaagacaatcatgtgatatcc	OLI19583	61932735	61932766	GTGACTGGAGTTCAGACGTGTGCTCTTCCGATCTtctacacttaaagaagaattaacaccagtcc	tctacacttaaagaagaattaacaccagtcc
OFF	RSQ11924	hg38	chr6	67449223	67449248	AMP5925	chr6	67449145	67449471	OLI19580	67449145	67449174	ACACTCTTTCCCTACACGACGCTCTTCCGATCTGAAGTAGTACATCCAGTAGTGTATGAAGG	GAAGTAGTACATCCAGTAGTGTATGAAGG	OLI19577	67449445	67449471	GTGACTGGAGTTCAGACGTGTGCTCTTCCGATCTtgaaacactgtgactttctagagacc	tgaaacactgtgactttctagagacc
OFF	RSQ11926	hg38	chr2	235036067	235036091	AMP5921	chr2	235035913	235036255	OLI19575	235035913	235035945	ACACTCTTTCCCTACACGACGCTCTTCCGATCTtcaatatcatcatcCCTTGGCTTTCTCTTAGC	tcaatatcatcatcCCTTGGCTTTCTCTTAGC	OLI19572	235036236	235036255	GTGACTGGAGTTCAGACGTGTGCTCTTCCGATCTATCTCACACGGGCTAGACG	ATCTCACACGGGCTAGACG
OFF	RSQ11927	hg38	chr5	85551450	85551474	AMP5920	chr5	85551220	85551579	OLI19569	85551220	85551255	ACACTCTTTCCCTACACGACGCTCTTCCGATCTacaatcactcaaagaagaactaatataaattcaac	acaatcactcaaagaagaactaatataaattcaac	OLI19567	85551552	85551579	GTGACTGGAGTTCAGACGTGTGCTCTTCCGATCTtcaaatccgttgttagcatctactgag	tcaaatccgttgttagcatctactgag
OFF	RSQ11928	hg38	chr3	158158113	158158135	AMP5917	chr3	158158033	158158384	OLI19564	158158033	158158063	ACACTCTTTCCCTACACGACGCTCTTCCGATCTAAGCAAGCTTCCAGAAATATTAATTTGTAG	AAGCAAGCTTCCAGAAATATTAATTTGTAG	OLI19563	158158364	158158384	GTGACTGGAGTTCAGACGTGTGCTCTTCCGATCTtccacaaccgccagtgcatg	tccacaaccgccagtgcatg
OFF	RSQ11929	hg38	chr2	116901456	116901481	AMP5915	chr2	116901291	116901650	OLI19561	116901291	116901320	ACACTCTTTCCCTACACGACGCTCTTCCGATCTtttgtcagatgtatagattgtgaagTgag	tttgtcagatgtatagattgtgaagTgag	OLI19559	116901623	116901650	GTGACTGGAGTTCAGACGTGTGCTCTTCCGATCTgaagaaggaatactttcaaacttattc	gaagaaggaatactttcaaacttattc
OFF	RSQ11930	hg38	chr4	178494949	178494972	AMP5913	chr4	178494849	178495205	OLI19555	178494849	178494873	ACACTCTTTCCCTACACGACGCTCTTCCGATCTatggaaatcacaggccaatcttcc	atggaaatcacaggccaatcttcc	OLI19554	178495180	178495205	GTGACTGGAGTTCAGACGTGTGCTCTTCCGATCTagtatgatgctatctgggagttagc	agtatgatgctatctgggagttagc
OFF	RSQ11931	hg38	chr12	102629479	102629501	AMP5910	chr12	102629363	102629709	OLI19549	102629363	102629389	ACACTCTTTCCCTACACGACGCTCTTCCGATCTctgtcctctttaagttagataaatgc	ctgtcctctttaagttagataaatgc	OLI19548	102629684	102629709	GTGACTGGAGTTCAGACGTGTGCTCTTCCGATCTagccatgtgaatactttgggaaagc	agccatgtgaatactttgggaaagc
OFF	RSQ11932	hg38	chr5	45554358	45554382	AMP5906	chr5	45554237	45554621	OLI19544	45554237	45554263	ACACTCTTTCCCTACACGACGCTCTTCCGATCTACCCATGCATTAAGTACTCATAATGG	ACCCATGCATTAAGTACTCATAATGG	OLI19542	45554595	45554621	GTGACTGGAGTTCAGACGTGTGCTCTTCCGATCTGGCCTAGCTAAGTAATGTGGAATAGC	GGCCTAGCTAAGTAATGTGGAATAGC
OFF	RSQ11934	hg38	chr3	142695147	142695172	AMP5903	chr3	142695081	142695438	OLI19538	142695081	142695107	ACACTCTTTCCCTACACGACGCTCTTCCGATCTGCATCTTTCTAAGTGTGGATGAGAGG	GCATCTTTCTAAGTGTGGATGAGAGG	OLI19535	142695406	142695438	GTGACTGGAGTTCAGACGTGTGCTCTTCCGATCTAATATGGGTCTATCACATCAAAGCCAGTTACC	AATATGGGTCTATCACATCAAAGCCAGTTACC
OFF	RSQ11935	hg38	chr6	80962296	80962319	AMP5900	chr6	80962176	80962553	OLI19532	80962176	80962208	ACACTCTTTCCCTACACGACGCTCTTCCGATCTAGCTTATATCTCCAGTAAATTCATATTTCTCC	AGCTTATATCTCCAGTAAATTCATATTTCTCC	OLI19530	80962529	80962553	GTGACTGGAGTTCAGACGTGTGCTCTTCCGATCTGTTATGTGGGAGGTTAATGACAGG	GTTATGTGGGAGGTTAATGACAGG
OFF	RSQ11937	hg38	chr14	95082788	95082811	AMP5899	chr14	95082503	95082877	OLI19526	95082503	95082528	ACACTCTTTCCCTACACGACGCTCTTCCGATCTccctgaactctgtactaGGATGAGC	ccctgaactctgtactaGGATGAGC	OLI19524	95082853	95082877	GTGACTGGAGTTCAGACGTGTGCTCTTCCGATCTcctgtccttccctcgtagtcttgc	cctgtccttccctcgtagtcttgc
OFF	RSQ11938	hg38	chr11	23094935	23094958	AMP5896	chr11	23094811	23095123	OLI19519	23094811	23094837	ACACTCTTTCCCTACACGACGCTCTTCCGATCTTGGATAAATTTCTATACCATATGTGC	TGGATAAATTTCTATACCATATGTGC	OLI19518	23095099	23095123	GTGACTGGAGTTCAGACGTGTGCTCTTCCGATCTCCTTCTTACACTTATTTACATGCC	CCTTCTTACACTTATTTACATGCC
OFF	RSQ11939	hg38	chrX	63540943	63540965	AMP5893	chrX	63540766	63541139	OLI19515	63540766	63540787	ACACTCTTTCCCTACACGACGCTCTTCCGATCTtactggtaaactgagacaagc	tactggtaaactgagacaagc	OLI19514	63541109	63541139	GTGACTGGAGTTCAGACGTGTGCTCTTCCGATCTtctgaataagagtggttacagagggtatcc	tctgaataagagtggttacagagggtatcc
OFF	RSQ11940	hg38	chr17	33870357	33870380	AMP5891	chr17	33870095	33870448	OLI19509	33870095	33870125	ACACTCTTTCCCTACACGACGCTCTTCCGATCTCCAAACACAGAATCATATCTAATTGATACC	CCAAACACAGAATCATATCTAATTGATACC	OLI19507	33870423	33870448	GTGACTGGAGTTCAGACGTGTGCTCTTCCGATCTGACCAAGTCAAGCAAAGTGTTGTGG	GACCAAGTCAAGCAAAGTGTTGTGG
OFF	RSQ11942	hg38	chr10	34324860	34324884	AMP5888	chr10	34324671	34325021	OLI19505	34324671	34324696	ACACTCTTTCCCTACACGACGCTCTTCCGATCTATGTGGAAAGATTAAGAAAGCTTGG	ATGTGGAAAGATTAAGAAAGCTTGG	OLI19503	34324999	34325021	GTGACTGGAGTTCAGACGTGTGCTCTTCCGATCTaaaGATGTAGACAGCAAACCAC	aaaGATGTAGACAGCAAACCAC
OFF	RSQ11943	hg38	chr10	67666536	67666560	AMP5885	chr10	67666299	67666657	OLI19501	67666299	67666326	ACACTCTTTCCCTACACGACGCTCTTCCGATCTTAATCTGAATTGTTATTGAGGATAGGG	TAATCTGAATTGTTATTGAGGATAGGG	OLI19497	67666633	67666657	GTGACTGGAGTTCAGACGTGTGCTCTTCCGATCTGGGCTTTCAGAATCTAATAATACC	GGGCTTTCAGAATCTAATAATACC
OFF	RSQ11944	hg38	chr11	19526714	19526738	AMP5882	chr11	19526531	19526902	OLI19493	19526531	19526556	ACACTCTTTCCCTACACGACGCTCTTCCGATCTtactcactgcacactccaggattgg	tactcactgcacactccaggattgg	OLI19490	19526878	19526902	GTGACTGGAGTTCAGACGTGTGCTCTTCCGATCTGAAGAATTACCACTACCTTACTCC	GAAGAATTACCACTACCTTACTCC
OFF	RSQ11945	hg38	chr11	79529499	79529523	AMP5878	chr11	79529388	79529778	OLI19488	79529388	79529418	ACACTCTTTCCCTACACGACGCTCTTCCGATCTTCCTTGTTAATCTAATTGCAATTGAAATGC	TCCTTGTTAATCTAATTGCAATTGAAATGC	OLI19484	79529753	79529778	GTGACTGGAGTTCAGACGTGTGCTCTTCCGATCTGACAGAGACTTGAGATGTTAAATGC	GACAGAGACTTGAGATGTTAAATGC
OFF	RSQ11946	hg38	chr12	46114888	46114912	AMP5876	chr12	46114617	46115088	OLI19481	46114617	46114644	ACACTCTTTCCCTACACGACGCTCTTCCGATCTctgaattctaccagacattcacagtag	ctgaattctaccagacattcacagtag	OLI19478	46115064	46115088	GTGACTGGAGTTCAGACGTGTGCTCTTCCGATCTaggtacccttctatgcatggtttg	aggtacccttctatgcatggtttg
OFF	RSQ11947	hg38	chr13	45496127	45496151	AMP5873	chr13	45496012	45496317	OLI19475	45496012	45496036	ACACTCTTTCCCTACACGACGCTCTTCCGATCTGCTGAAATAGAATACAATCACAGC	GCTGAAATAGAATACAATCACAGC	OLI19474	45496289	45496317	GTGACTGGAGTTCAGACGTGTGCTCTTCCGATCTCCTACCTCCATCATGACTAACTTATCGG	CCTACCTCCATCATGACTAACTTATCGG
OFF	RSQ11948	hg38	chr14	39804159	39804183	AMP5869	chr14	39803961	39804332	OLI19470	39803961	39803989	ACACTCTTTCCCTACACGACGCTCTTCCGATCTttgtttggagaaatgtttattcaagtgc	ttgtttggagaaatgtttattcaagtgc	OLI19467	39804307	39804332	GTGACTGGAGTTCAGACGTGTGCTCTTCCGATCTCCTTGAGTGGCACATACTACAGAGC	CCTTGAGTGGCACATACTACAGAGC
OFF	RSQ11949	hg38	chr14	85348183	85348207	AMP5867	chr14	85348108	85348579	OLI19462	85348108	85348135	ACACTCTTTCCCTACACGACGCTCTTCCGATCTACATTCCTAATGGTCATTTAGGAACTG	ACATTCCTAATGGTCATTTAGGAACTG	OLI19460	85348547	85348579	GTGACTGGAGTTCAGACGTGTGCTCTTCCGATCTgtttgtttgtttatttgtgagacatagtcttg	gtttgtttgtttatttgtgagacatagtcttg
OFF	RSQ11950	hg38	chr15	94961513	94961537	AMP5864	chr15	94961285	94961752	OLI19458	94961285	94961311	ACACTCTTTCCCTACACGACGCTCTTCCGATCTaccaacatttaaagagaactaacacc	accaacatttaaagagaactaacacc	OLI19456	94961728	94961752	GTGACTGGAGTTCAGACGTGTGCTCTTCCGATCTtcctgataaggaataagcttatcc	tcctgataaggaataagcttatcc
OFF	RSQ11951	hg38	chr18	42247209	42247233	AMP5861	chr18	42246989	42247328	OLI19453	42246989	42247013	ACACTCTTTCCCTACACGACGCTCTTCCGATCTGCATTTCGAAGTAGAAATTTAAGC	GCATTTCGAAGTAGAAATTTAAGC	OLI19448	42247295	42247328	GTGACTGGAGTTCAGACGTGTGCTCTTCCGATCTagcaaagagaatgaaatcactataactatatgc	agcaaagagaatgaaatcactataactatatgc
OFF	RSQ11952	hg38	chr2	190540257	190540280	AMP5858	chr2	190540157	190540523	OLI19446	190540157	190540181	ACACTCTTTCCCTACACGACGCTCTTCCGATCTgcatgtattggaacgatcatatgg	gcatgtattggaacgatcatatgg	OLI19444	190540503	190540523	GTGACTGGAGTTCAGACGTGTGCTCTTCCGATCTagcacaggagtaactcaagg	agcacaggagtaactcaagg
OFF	RSQ11953	hg38	chr2	55312689	55312713	AMP5856	chr2	55312546	55313002	OLI19442	55312546	55312572	ACACTCTTTCCCTACACGACGCTCTTCCGATCTTTCTTCTAAATTTCCTTTAAGTTGGC	TTCTTCTAAATTTCCTTTAAGTTGGC	OLI19440	55312978	55313002	GTGACTGGAGTTCAGACGTGTGCTCTTCCGATCTatgctaattaatccttgcaacagc	atgctaattaatccttgcaacagc
OFF	RSQ11954	hg38	chr3	133470649	133470673	AMP5854	chr3	133470385	133470817	OLI19435	133470385	133470407	ACACTCTTTCCCTACACGACGCTCTTCCGATCTACAGGGTACAGAAACTTGTTGC	ACAGGGTACAGAAACTTGTTGC	OLI19434	133470794	133470817	GTGACTGGAGTTCAGACGTGTGCTCTTCCGATCTgaacttatcacagtgggctaagc	gaacttatcacagtgggctaagc
OFF	RSQ11955	hg38	chr4	61731580	61731604	AMP5851	chr4	61731204	61731670	OLI19429	61731204	61731225	ACACTCTTTCCCTACACGACGCTCTTCCGATCTTTTGGTAGTTAGCCTGTTCCC	TTTGGTAGTTAGCCTGTTCCC	OLI19426	61731645	61731670	GTGACTGGAGTTCAGACGTGTGCTCTTCCGATCTtgcttaagtacattcgtgaatctcc	tgcttaagtacattcgtgaatctcc
OFF	RSQ11956	hg38	chr5	119086385	119086409	AMP5847	chr5	119086287	119086744	OLI19423	119086287	119086313	ACACTCTTTCCCTACACGACGCTCTTCCGATCTcaacacatggaaattatgggagtacc	caacacatggaaattatgggagtacc	OLI19422	119086712	119086744	GTGACTGGAGTTCAGACGTGTGCTCTTCCGATCTcctcaacaaatcaataatgagtaatgagatgg	cctcaacaaatcaataatgagtaatgagatgg
OFF	RSQ11957	hg38	chr6	122246600	122246624	AMP5845	chr6	122246423	122246900	OLI19419	122246423	122246449	ACACTCTTTCCCTACACGACGCTCTTCCGATCTttctcccaaactcattctacaatgcc	ttctcccaaactcattctacaatgcc	OLI19416	122246876	122246900	GTGACTGGAGTTCAGACGTGTGCTCTTCCGATCTagcaaagcaacacctgaaggatcc	agcaaagcaacacctgaaggatcc

## Sheet: 93 OT PCR2 barcode primers
OLI ID	Forward Primers (P5): Sequence (5'-3')	Index Read 2
OLI2290	AATGATACGGCGACCACCGAGATCTACACAAGTAGAGACACTCTTTCCCTACACGAC	AAGTAGAG
OLI2291	AATGATACGGCGACCACCGAGATCTACACCATGCTTAACACTCTTTCCCTACACGAC	CATGCTTA
OLI2292	AATGATACGGCGACCACCGAGATCTACACGCACATCTACACTCTTTCCCTACACGAC	GCACATCT
OLI2293	AATGATACGGCGACCACCGAGATCTACACTGCTCGACACACTCTTTCCCTACACGAC	TGCTCGAC
OLI2294	AATGATACGGCGACCACCGAGATCTACACAGCAATTCACACTCTTTCCCTACACGAC	AGCAATTC
OLI2295	AATGATACGGCGACCACCGAGATCTACACAGTTGCTTACACTCTTTCCCTACACGAC	AGTTGCTT
OLI2296	AATGATACGGCGACCACCGAGATCTACACCCAGTTAGACACTCTTTCCCTACACGAC	CCAGTTAG
OLI2297	AATGATACGGCGACCACCGAGATCTACACTTGAGCCTACACTCTTTCCCTACACGAC	TTGAGCCT
OLI2298	AATGATACGGCGACCACCGAGATCTACACACACGATCACACTCTTTCCCTACACGAC	ACACGATC
OLI2299	AATGATACGGCGACCACCGAGATCTACACGGTCCAGAACACTCTTTCCCTACACGAC	GGTCCAGA
OLI2300	AATGATACGGCGACCACCGAGATCTACACGTATAACAACACTCTTTCCCTACACGAC	GTATAACA
OLI2301	AATGATACGGCGACCACCGAGATCTACACTTCGCTGAACACTCTTTCCCTACACGAC	TTCGCTGA
OLI2302	AATGATACGGCGACCACCGAGATCTACACAACTTGACACACTCTTTCCCTACACGAC	AACTTGAC
OLI2303	AATGATACGGCGACCACCGAGATCTACACCACATCCTACACTCTTTCCCTACACGAC	CACATCCT
OLI2304	AATGATACGGCGACCACCGAGATCTACACTCGGAATGACACTCTTTCCCTACACGAC	TCGGAATG
OLI2305	AATGATACGGCGACCACCGAGATCTACACAACGCATTACACTCTTTCCCTACACGAC	AACGCATT
OLI2306	AATGATACGGCGACCACCGAGATCTACACCGCGCGGTACACTCTTTCCCTACACGAC	CGCGCGGT
OLI2307	AATGATACGGCGACCACCGAGATCTACACTCTGGCGAACACTCTTTCCCTACACGAC	TCTGGCGA
OLI2308	AATGATACGGCGACCACCGAGATCTACACCATAGCGAACACTCTTTCCCTACACGAC	CATAGCGA
OLI2309	AATGATACGGCGACCACCGAGATCTACACCAGGAGCCACACTCTTTCCCTACACGAC	CAGGAGCC
OLI2310	AATGATACGGCGACCACCGAGATCTACACTGTCGGATACACTCTTTCCCTACACGAC	TGTCGGAT
OLI2311	AATGATACGGCGACCACCGAGATCTACACATTATGTTACACTCTTTCCCTACACGAC	ATTATGTT
OLI2312	AATGATACGGCGACCACCGAGATCTACACCCTACCATACACTCTTTCCCTACACGAC	CCTACCAT
OLI2313	AATGATACGGCGACCACCGAGATCTACACTACTTAGCACACTCTTTCCCTACACGAC	TACTTAGC
OLI29886	AATGATACGGCGACCACCGAGATCTACACCTGCTACTACACTCTTTCCCTACACGAC	CTGCTACT
OLI29887	AATGATACGGCGACCACCGAGATCTACACCACAAGTAACACTCTTTCCCTACACGAC	CACAAGTA
OLI29888	AATGATACGGCGACCACCGAGATCTACACGACCTCAGACACTCTTTCCCTACACGAC	GACCTCAG
OLI29889	AATGATACGGCGACCACCGAGATCTACACCTAAGAGTACACTCTTTCCCTACACGAC	CTAAGAGT
OLI ID	Reverse Primers (P7): Sequence (5'-3')	Index Read 1
OLI2314	CAAGCAGAAGACGGCATACGAGATCGATCATGGTGACTGGAGTTCAGACGTGT	CATGATCG
OLI2315	CAAGCAGAAGACGGCATACGAGATTAGATCCTGTGACTGGAGTTCAGACGTGT	AGGATCTA
OLI2316	CAAGCAGAAGACGGCATACGAGATTTACTGTCGTGACTGGAGTTCAGACGTGT	GACAGTAA
OLI2317	CAAGCAGAAGACGGCATACGAGATGGCATAGGGTGACTGGAGTTCAGACGTGT	CCTATGCC
OLI2318	CAAGCAGAAGACGGCATACGAGATCAAGGCGAGTGACTGGAGTTCAGACGTGT	TCGCCTTG
OLI2319	CAAGCAGAAGACGGCATACGAGATGACGCTATGTGACTGGAGTTCAGACGTGT	ATAGCGTC
OLI2320	CAAGCAGAAGACGGCATACGAGATACTTCTTCGTGACTGGAGTTCAGACGTGT	GAAGAAGT
OLI2321	CAAGCAGAAGACGGCATACGAGATCCTAGAATGTGACTGGAGTTCAGACGTGT	ATTCTAGG
OLI2322	CAAGCAGAAGACGGCATACGAGATTGGTAACGGTGACTGGAGTTCAGACGTGT	CGTTACCA
OLI2323	CAAGCAGAAGACGGCATACGAGATCATCAGACGTGACTGGAGTTCAGACGTGT	GTCTGATG
OLI2324	CAAGCAGAAGACGGCATACGAGATGTGCGTAAGTGACTGGAGTTCAGACGTGT	TTACGCAC
OLI2325	CAAGCAGAAGACGGCATACGAGATCTATTCAAGTGACTGGAGTTCAGACGTGT	TTGAATAG
OLI2326	CAAGCAGAAGACGGCATACGAGATACCAAGGAGTGACTGGAGTTCAGACGTGT	TCCTTGGT
OLI2327	CAAGCAGAAGACGGCATACGAGATATACCTGTGTGACTGGAGTTCAGACGTGT	ACAGGTAT
OLI2328	CAAGCAGAAGACGGCATACGAGATCCTTACCTGTGACTGGAGTTCAGACGTGT	AGGTAAGG
OLI2329	CAAGCAGAAGACGGCATACGAGATCCATTGTTGTGACTGGAGTTCAGACGTGT	AACAATGG
OLI2330	CAAGCAGAAGACGGCATACGAGATGATACAGTGTGACTGGAGTTCAGACGTGT	ACTGTATC
OLI2331	CAAGCAGAAGACGGCATACGAGATTGCGACCTGTGACTGGAGTTCAGACGTGT	AGGTCGCA
OLI2332	CAAGCAGAAGACGGCATACGAGATGATAACCTGTGACTGGAGTTCAGACGTGT	AGGTTATC
OLI2333	CAAGCAGAAGACGGCATACGAGATGAGAGTTGGTGACTGGAGTTCAGACGTGT	CAACTCTC
OLI2334	CAAGCAGAAGACGGCATACGAGATAATGTTGGGTGACTGGAGTTCAGACGTGT	CCAACATT
OLI2335	CAAGCAGAAGACGGCATACGAGATCGAGTTAGGTGACTGGAGTTCAGACGTGT	CTAACTCG
OLI2336	CAAGCAGAAGACGGCATACGAGATAGAGGAATGTGACTGGAGTTCAGACGTGT	ATTCCTCT
OLI2337	CAAGCAGAAGACGGCATACGAGATCCTGGTAGGTGACTGGAGTTCAGACGTGT	CTACCAGG
OLI29890	CAAGCAGAAGACGGCATACGAGATCAGTGGAAGTGACTGGAGTTCAGACGTGT	CAGTGGAA
OLI29891	CAAGCAGAAGACGGCATACGAGATTGCAATGCGTGACTGGAGTTCAGACGTGT	TGCAATGC
OLI29892	CAAGCAGAAGACGGCATACGAGATGCGACGTAGTGACTGGAGTTCAGACGTGT	GCGACGTA
OLI29893	CAAGCAGAAGACGGCATACGAGATAGGTACGAGTGACTGGAGTTCAGACGTGT	AGGTACGA

## Sheet: GUIDE-Seq primers
Tn5 P5 oligo and barcode sequence
OLI ID	Sequence (5'-3')	Name	Reference Sequence	barcode
OLI6380	AATGATACGGCGACCACCGAGATCTACACTAGATCGCNNNNNNNNNNTCGTCGGCAGCGTCAGATGTGTATAAGAGACAG	P5_N501_UMI_Tn5-A	RSQ5709	TAGATCGC
OLI6381	AATGATACGGCGACCACCGAGATCTACACCTCTCTATNNNNNNNNNNTCGTCGGCAGCGTCAGATGTGTATAAGAGACAG	P5_N502_UMI_Tn5-A	RSQ5710	CTCTCTAT
OLI6382	AATGATACGGCGACCACCGAGATCTACACTATCCTCTNNNNNNNNNNTCGTCGGCAGCGTCAGATGTGTATAAGAGACAG	P5_N503_UMI_Tn5-A	RSQ5711	TATCCTCT
OLI6383	AATGATACGGCGACCACCGAGATCTACACAGAGTAGANNNNNNNNNNTCGTCGGCAGCGTCAGATGTGTATAAGAGACAG	P5_N504_UMI_Tn5-A	RSQ5712	AGAGTAGA
OLI6384	AATGATACGGCGACCACCGAGATCTACACGTAAGGAGNNNNNNNNNNTCGTCGGCAGCGTCAGATGTGTATAAGAGACAG	P5_N505_UMI_Tn5-A	RSQ5713	GTAAGGAG
OLI6385	AATGATACGGCGACCACCGAGATCTACACACTGCATANNNNNNNNNNTCGTCGGCAGCGTCAGATGTGTATAAGAGACAG	P5_N506_UMI_Tn5-A	RSQ5714	ACTGCATA
OLI6386	AATGATACGGCGACCACCGAGATCTACACAAGGAGTANNNNNNNNNNTCGTCGGCAGCGTCAGATGTGTATAAGAGACAG	P5_N507_UMI_Tn5-A	RSQ5715	AAGGAGTA
OLI6387	AATGATACGGCGACCACCGAGATCTACACCTAAGCCTNNNNNNNNNNTCGTCGGCAGCGTCAGATGTGTATAAGAGACAG	P5_N508_UMI_Tn5-A	RSQ5716	CTAAGCCT
First PCR step primers
OLI ID	Sequence (5'-3')
OLI6937	GTGACTGGAGTTCAGACGTGTGCTCTTCCGATCTATACCGTTATTAACATATGACAACTCAATTAAAC
OLI6938	GTGACTGGAGTTCAGACGTGTGCTCTTCCGATCTGTTTAATTGAGTTGTCATATGTTAATAACGGTAA
OLI5638	GTGACTGGAGTTCAGACGTGTGCTCTTCCGATCTCAACTCCAGTCCCAAATATGTAGCTGTT	for controls
OLI5589	AATGATACGGCGACCACCGAGATCTACAC
Second PCR step P7 barcode oligos
OLI ID	Sequence (5'-3')	Name	Reference Sequence	barcode
OLI5639	CAAGCAGAAGACGGCATACGAGATAGCGGAATGTGACTGGAGTTCAGACGTGT	P7_N701_SBS12_OLI5639	RSQ5158	ATTCCGCT
OLI5640	CAAGCAGAAGACGGCATACGAGATGATCATGCGTGACTGGAGTTCAGACGTGT	P7_N702_SBS12_OLI5640	RSQ5159	GCATGATC
OLI5642	CAAGCAGAAGACGGCATACGAGATCGAGTCCTGTGACTGGAGTTCAGACGTGT	P7_N704_SBS12_OLI5642	RSQ5161	AGGACTCG
OLI5643	CAAGCAGAAGACGGCATACGAGATTCCTCAGGGTGACTGGAGTTCAGACGTGT	P7_N705_SBS12_OLI5643	RSQ5162	CCTGAGGA
OLI5644	CAAGCAGAAGACGGCATACGAGATGTACGGATGTGACTGGAGTTCAGACGTGT	P7_N706_SBS12_OLI5644	RSQ5163	ATCCGTAC
OLI5645	CAAGCAGAAGACGGCATACGAGATCATCTCTCGTGACTGGAGTTCAGACGTGT	P7_N707_SBS12_OLI5645	RSQ5164	GAGAGATG
OLI5646	CAAGCAGAAGACGGCATACGAGATGTCGGAGCGTGACTGGAGTTCAGACGTGT	P7_N710_SBS12_OLI5646	RSQ5165	GCTCCGAC
OLI5647	CAAGCAGAAGACGGCATACGAGATACGGAGAAGTGACTGGAGTTCAGACGTGT	P7_N711_SBS12_OLI5647	RSQ5166	TTCTCCGT
OLI5648	CAAGCAGAAGACGGCATACGAGATAGGAGATGGTGACTGGAGTTCAGACGTGT	P7_N712_SBS12_OLI5648	RSQ5167	CATCTCCT
