# Supplementary material for: Modeling, optimization, and comparable efficacy of T cell and hematopoietic stem cell gene editing for treating hyper‐IgM syndrome
Source: EMBO Mol Med. 2021 Jan 21;13(3):e13545. doi: 10.15252/emmm.202013545 (PMC7933961; doi:10.15252/emmm.202013545)
Supplement: Supplementary file 5 — Source Data for Figure 1 [file EMMM-13-e13545-s004.xlsx]

## Sheet: Figure 1D
			TSCM
		HD	30.14	31.13	12.12	26.2	49.24	47.7	26.39	27.78	22.8	33.34	28.56
		Pt	42.98
			CM
		HD	35.93	35	15.16	24.23	55.46	41.61	30.85	36.89	32.49	40.9	33.81
		Pt	58.43
			EM
		HD	21.62	16.1	10.23	14.65	38.43	16.46	21.62	27.78	25.06	31.73	23.15
		Pt	40.05
			TEMRA
		HD	20.57	15.63	4.08	36	25.66	15.83	19.25	19.06	20.6	21.07	18.06
		Pt	18.97
Each column represents a biological replicate

## Sheet: Figure 1E
			ddPCR
		HD	19	37	13	42	59	47.5796	25	33.6469	31.0474	37.5005	31.7177
		Pt	56.841
			FACS
		HD	23	27	13	34	50	46	28	35.27	31.14	38.05	31.88
		Pt	48
Each column represents a biological replicate

## Sheet: Figure 1F
TSCM	Edited	UT	Donor
	39.28	24.28	1
	24.16	22.28	2
	31.09	31.33	3
	11.61	17.54	4
	12.54	16.45	5
	13.1	30.21	6
	30.2	14.6	7
	14.24	9.1	8
	12.82		8
	27.73	13.51	9
	24.73		9
CM	Edited	UT	Donor
	49.65	64.27	1
	65.92	66.58	2
	59.08	57.05	3
	68.66	70.75	4
	73.26	72.77	5
	66.65	55.09	6
	59.81	78.6	7
	83.38	84.91	8
	86.27		8
	67.18	71.52	9
	71.68		9
EM	Edited	UT	Donor
	8.57	9.69	1
	8.39	9.11	2
	8.86	10.3	3
	18.34	10.02	4
	12.9	9.74	5
	19.72	11.59	6
	9.97	7.56	7
	3.73	7	8
	2.3		8
	6.82	15.81	9
	5.53		9
TEMRA	Edited	UT	Donor
	2.75	2.12	1
	1.69	2.31	2
	1.76	2.2	3
	0.89	0.79	4
	0.79	0.41	5
	0.63	3.59	6
	2.03	0.39	7
	0.67	0.49	8
	0.5		8
	1.15	0.99	9
	0.76		9

## Sheet: Figure 1G
			TCR families
			1	2	3	4	5	6	7	8	9	10	11	12	13	14	15	16	17	18	19	20	21	22
	Pt	GFP+	3.5146	4.50101	3.95976	6.10455	7.20434	7.12176	6.46266	10.0748	0.600164	1.98135	2.14436	3.00847	0.610274	4.75868	4.27583	5.18387	6.90912	5.50563	2.94782	1.73975	4.58938	6.80184
		GFP-	3.78389	5.53409	4.00971	4.80741	5.81588	7.96768	7.07254	10.0592	1.14745	2.23723	2.67351	3.23721	0.682741	4.88842	3.57491	4.09867	5.86368	6.77955	3.68476	1.48719	5.21291	5.38138
		UT	4.6682	5.3475	4.30612	6.15924	6.28061	5.39558	4.67817	8.15004	1.44733	2.75712	3.0923	4.06384	0.682372	5.3247	4.52312	5.15451	7.21603	5.38804	2.91149	1.94383	4.65636	5.8535
	HD	GFP+	4.09402	5.78857	5.83486	6.32249	5.45922	7.46281	5.46673	8.12447	1.27096	2.01039	2.36679	3.75003	0.979643	1.22311	5.60339	5.75619	5.66288	5.9712	3.57699	2.61636	4.89872	5.76017
		GFP-	3.39742	4.23631	4.53518	4.80396	4.2815	9.01804	6.78358	8.98907	1.58581	2.62107	2.83246	3.66056	0.948372	1.43888	4.98656	4.90291	5.08887	7.15121	4.03708	2.67619	6.00609	6.01887
		UT	4.28885	4.92357	5.24859	5.51694	4.71713	7.14891	6.40682	8.9663	1.27407	2.22039	2.37956	3.91691	0.320284	1.60256	6.92171	7.28796	6.72408	5.61127	3.50494	2.14793	3.88822	4.98301

## Sheet: Figure 1H
CD4+ (RFI)							CD4+ (PERCENTAGE)
	Replicate	Time (hours)	Group	y	Donor			Replicate	Time (hours)	Group	y	Donor
	1	0	HD GFP+	600	1			1	0	HD GFP+	1.40845	1
	1	3	HD GFP+	2034.92				1	3	HD GFP+	64.5798
	1	8	HD GFP+	1996.8				1	8	HD GFP+	75.3311
	1	24	HD GFP+	733.099				1	24	HD GFP+	9.96039
	1	48	HD GFP+	660.505				1	48	HD GFP+	8.56439
	2	0	HD GFP+	600	1			2	0	HD GFP+	1.45337	1
	2	3	HD GFP+	1718.84				2	3	HD GFP+	64.339
	2	8	HD GFP+	2050.75				2	8	HD GFP+	77.808
	2	24	HD GFP+	654.256				2	24	HD GFP+	10.4788
	2	48	HD GFP+	576.37				2	48	HD GFP+	8.17942
	3	0	HD GFP+	600	1			3	0	HD GFP+	1.09649	1
	3	3	HD GFP+	1619.72				3	3	HD GFP+	65.3573
	3	8	HD GFP+	1691.08				3	8	HD GFP+	76.9357
	3	24	HD GFP+	602.686				3	24	HD GFP+	18.6247
	3	48	HD GFP+	550.467				3	48	HD GFP+	16.5368
	4	0	HD GFP+	600	1			4	0	HD GFP+	0.976476	1
	4	3	HD GFP+	1222.96				4	3	HD GFP+	63.0231
	4	8	HD GFP+	1177.55				4	8	HD GFP+	68.9535
	4	24	HD GFP+	585.768				4	24	HD GFP+	9.57081
	4	48	HD GFP+	525.779				4	48	HD GFP+	39.7634
	5	0	HD GFP+	600	2			5	0	HD GFP+	0.271555	2
	5	3	HD GFP+	1420.18				5	3	HD GFP+	59.6979
	5	8	HD GFP+	1316.42				5	8	HD GFP+	66.8016
	5	24	HD GFP+	595.95				5	24	HD GFP+	3.87701
	5	48	HD GFP+	521.06				5	48	HD GFP+	13.586
	6	0	HD GFP+	600	2			6	0	HD GFP+	0.966469	2
	6	3	HD GFP+	1697.12				6	3	HD GFP+	66.9684
	6	8	HD GFP+	1652.13				6	8	HD GFP+	75.8136
	6	24	HD GFP+	596.044				6	24	HD GFP+	14.7239
	6	48	HD GFP+	619.876				6	48	HD GFP+	6.98819
	7	0	HD GFP+	600	2			7	0	HD GFP+	0.880551	2
	7	3	HD GFP+	1453.44				7	3	HD GFP+	68.6863
	7	8	HD GFP+	1387.78				7	8	HD GFP+	75.2345
	7	24	HD GFP+	501.835				7	24	HD GFP+	13.1441
	7	48	HD GFP+	550.473				7	48	HD GFP+	5.4153
	8	0	HD GFP+	600	2			8	0	HD GFP+	0.588355	2
	8	3	HD GFP+	1336.28				8	3	HD GFP+	63.4393
	8	8	HD GFP+	1209.86				8	8	HD GFP+	72.6965
	8	24	HD GFP+	651.719				8	24	HD GFP+	5.13384
	8	48	HD GFP+	636.081				8	48	HD GFP+	11.4738
	9	0	HD GFP+	600	3			9	0	HD GFP+	1.25655	3
	9	3	HD GFP+	1129.27				9	3	HD GFP+	48.1175
	9	8	HD GFP+	1853.59				9	8	HD GFP+	68.2623
	9	24	HD GFP+	745.152				9	24	HD GFP+	6.41755
	9	48	HD GFP+	701.338				9	48	HD GFP+	2.57904
	10	0	HD GFP-	600	1			10	0	HD GFP-	4.32739	1
	10	3	HD GFP-	2496.7				10	3	HD GFP-	76.723
	10	8	HD GFP-	2749.54				10	8	HD GFP-	84.7826
	10	24	HD GFP-	738.59				10	24	HD GFP-	22.009
	10	48	HD GFP-	679.238				10	48	HD GFP-	20.2459
	11	0	HD GFP-	600	1			11	0	HD GFP-	6.28738	1
	11	3	HD GFP-	2397.8				11	3	HD GFP-	72.809
	11	8	HD GFP-	3132.13				11	8	HD GFP-	82.4559
	11	24	HD GFP-	746.668				11	24	HD GFP-	20.5985
	11	48	HD GFP-	696.623				11	48	HD GFP-	21.8584
	12	0	HD GFP-	600	1			12	0	HD GFP-	6.1399	1
	12	3	HD GFP-	2530.22				12	3	HD GFP-	74.392
	12	8	HD GFP-	2912.4				12	8	HD GFP-	82.2613
	12	24	HD GFP-	759.018				12	24	HD GFP-	32.7522
	12	48	HD GFP-	713.484				12	48	HD GFP-	28.9689
	13	0	HD GFP-	600	1			13	0	HD GFP-	3.1367	1
	13	3	HD GFP-	1902.08				13	3	HD GFP-	74.8368
	13	8	HD GFP-	1967.54				13	8	HD GFP-	79.657
	13	24	HD GFP-	754.849				13	24	HD GFP-	23.087
	13	48	HD GFP-	788.589				13	48	HD GFP-	50.0128
	14	0	HD GFP-	600	2			14	0	HD GFP-	0.822229	2
	14	3	HD GFP-	1874.13				14	3	HD GFP-	72.8094
	14	8	HD GFP-	1974.6				14	8	HD GFP-	80.7107
	14	24	HD GFP-	659.127				14	24	HD GFP-	9.30365
	14	48	HD GFP-	616.483				14	48	HD GFP-	19.7635
	15	0	HD GFP-	600	2			15	0	HD GFP-	4.01623	2
	15	3	HD GFP-	2252.13				15	3	HD GFP-	71.5905
	15	8	HD GFP-	2313.1				15	8	HD GFP-	78.5685
	15	24	HD GFP-	684.615				15	24	HD GFP-	21.9729
	15	48	HD GFP-	695.656				15	48	HD GFP-	18.5366
	16	0	HD GFP-	600	2			16	0	HD GFP-	3.66492	2
	16	3	HD GFP-	2090.41				16	3	HD GFP-	73.4955
	16	8	HD GFP-	2126.17				16	8	HD GFP-	77.5634
	16	24	HD GFP-	629.037				16	24	HD GFP-	21.3918
	16	48	HD GFP-	661.071				16	48	HD GFP-	16.1447
	17	0	HD GFP-	600	2			17	0	HD GFP-	0.788799	2
	17	3	HD GFP-	1542.56				17	3	HD GFP-	68.8858
	17	8	HD GFP-	1548.26				17	8	HD GFP-	75.6583
	17	24	HD GFP-	627.254				17	24	HD GFP-	14.0368
	17	48	HD GFP-	657.42				17	48	HD GFP-	26.8403
	18	0	HD GFP-	600	3			18	0	HD GFP-	6.35838	3
	18	3	HD GFP-	2101.36				18	3	HD GFP-	73.5715
	18	8	HD GFP-	4018.89				18	8	HD GFP-	83.1865
	18	24	HD GFP-	1108.76				18	24	HD GFP-	23.1239
	18	48	HD GFP-	1093.41				18	48	HD GFP-	18.1734
	19	0	UT	600	1			19	0	UT	4.36	1
	19	3	UT	1949.65				19	3	UT	87.88
	19	8	UT	3070.51				19	8	UT	94.13
	19	24	UT	869.311				19	24	UT	18.8
	19	48	UT	1085.77				19	48	UT	28.08
	20	0	UT	600	2			20	0	UT	4.22	2
	20	3	UT	3239.57				20	3	UT	89.49
	20	8	UT	2600.21				20	8	UT	95.98
	20	24	UT	756.605				20	24	UT	30.74
	20	48	UT	774.778				20	48	UT	20.76
	21	0	UT	600	3			21	0	UT	4.66926	3
	21	3	UT	2177.97				21	3	UT	84.2633
	21	8	UT	2216.12				21	8	UT	90.7234
	21	24	UT	639.086				21	24	UT	19.8282
	21	48	UT	635.151				21	48	UT	17.3758
	CD4+ (RFI)							CD4+ (percentage)
			Time (hours)	Group	y					Time (hours)	Group	y
			0	Pt GFP+	600					0	Pt GFP+	2.34526
			3	Pt GFP+	1053.2					3	Pt GFP+	33.9608
			8	Pt GFP+	1346.71					8	Pt GFP+	43.8058
			24	Pt GFP+	728.185					24	Pt GFP+	4.01373
			48	Pt GFP+	684.972					48	Pt GFP+	1.571
			Time (hours)	Group	y					Time (hours)	Group	y
			0	Pt GFP-	600					0	Pt GFP-	1.38817
			3	Pt GFP-	1149.95					3	Pt GFP-	4.08163
			8	Pt GFP-	1419.58					8	Pt GFP-	3.96633
			24	Pt GFP-	698.288					24	Pt GFP-	0.95192
			48	Pt GFP-	783.842					48	Pt GFP-	2.33114

## Sheet: Figure 1K
				GFP+			GFP-			UT
	Patient	-	+	R	B	PI	R	B	PI	R	B	PI
	IgG	3600	74400	27000	35400	53600	4800	5300	7940	1200	5660	5200
				GFP+			GFP-			UT
	HD	-	+	R	B	PI	R	B	PI	R	B	PI
	IgG	3600	74400	15000	76200	78000	16400	45400	76400	3600	45600	69400

## Sheet: Figure 1L
						GFP+						GFP-						UT
	Patient	-		+		R		B		PI		R		B		PI		R		B		PI
	PROLIFERATING	0	5	82	97	45	50	98.3	99.1	98.9	98.9	10	12.5	11.75	13	3.97	2.26	2	2.5	1.91	2.01	0.781	8.33
						GFP+						GFP-						UT
	HD	-		+		R		B		PI		R		B		PI		R		B		PI
	PROLIFERATING	0	5	82	97	56	43	99.2	99.3	100	90.9	40	60	100	99.5	100	96.4	48	55	99.2	99.4	100	100
