# Supplementary material for: Modeling, optimization, and comparable efficacy of T cell and hematopoietic stem cell gene editing for treating hyper‐IgM syndrome
Source: EMBO Mol Med. 2021 Jan 21;13(3):e13545. doi: 10.15252/emmm.202013545 (PMC7933961; doi:10.15252/emmm.202013545)
Supplement: Supplementary file 6 — Source Data for Figure 2 [file EMMM-13-e13545-s005.xlsx]

## Sheet: Figure 2B
			ddPCR
		NGFR-	6.92586	9.42197	7.66039	11.451	27.9108	ND	18.7297
		NGFR+	76.5224	78.9217	55.3195	74.0048	74.6905	87.5387	81.7267
		Bulk	29.4864	25.8126	28.2985	29.2682	61.5167	48.4271	51.8311
			FACS
		NGFR-	0.23	0.58	0.35	0.73	0.27	0.14	0.13
		NGFR+	83.51	76.1	80.4	79.62	89.16	86.04	88.78
		Bulk	29.01	21.5	27.66	31.21	46.45	39.02	43.77
Each column represents a biological replicate

## Sheet: Figure 2C
	Time (hours)	NGFR+				NGFR-				UT		NGFR+ patient
	0	600	600	600	600	600	600	600	600	600	600	600
	3	1754.65	3369.58	4259.1	2674.33	1850.09	4031.28	3756.07	3023.72	1624.12	4330.48	2535.17
	8	2526.17	4602.46	4753.32	3349.3	2649	5408.68	4058.87	3402.3	2610.3	6290.52	4553.85
	24	840.572	818.752	1185.88	856.283	920.862	980.305	1145.16	980.938	815.41	1263.02	1022.08
	48	773.104	958.082	1330.84	746.313	927.978	1143.93	1218.16	859.997	881.012
Each column represents a biological replicate

## Sheet: Figure 2E
TSCM	NGFR+	NGFR-	Bulk	Donor
	23.45	21.59	23.6	1
	31.91	39.75	31.56	2
	23.64	31.18	25.79	3
	19.55	23.31	19.6	4
	50.72	54.84	53.93	5
	58.43	59.33	59.07	6
	55.7	55.27	56.86	7
CM	NGFR+	NGFR-	Bulk	Donor
	68.79	71.92	68.6	1
	64.6	58.96	63.4	2
	69.33	61.43	66.15	3
	64.32	61.09	68.45	4
	35.6	31.7	33.84	5
	21.96	19.69	19.28	6
	30.22	32.31	29.51	7
EM	NGFR+	NGFR-	Bulk	Donor
	8.64	7.66	8.69	1
	4.72	3.57	5.88	2
	8	8.42	8.56	3
	15.44	15.13	11.91	4
	10.13	9.84	9.28	5
	13.85	14.34	15.26	6
	9.16	9.14	9.35	7
TEMRA	NGFR+	NGFR-	Bulk	Donor
	0.7	0.27	0.71	1
	1.05	0.58	1.38	2
	0.75	1.13	1.25	3
	1.99	1.96	1.69	4
	3.37	3.53	2.74	5
	5.73	6.7	6.45	6
	4.74	2.99	4.05	7

## Sheet: Figure 2F
	% of human T cells in peripheral blood of mice
	Mouse	Time (weeks)	Group	y
	1	1	UT cells	1.46
	1	4	UT cells	61.58
	1	6	UT cells	33.22
	1	8	UT cells	10.53
	1	10	UT cells	3.66
	1	12	UT cells	17.35
	1	14	UT cells	9.52
	2	1	UT cells	6.03
	2	4	UT cells	9.7
	2	6	UT cells	23.77
	2	8	UT cells	28.65
	2	10	UT cells	32.75
	2	12	UT cells	35.35
	2	14	UT cells	17.42
	3	1	UT cells	4.04
	3	4	UT cells	4.8
	3	6	UT cells	6.4
	3	8	UT cells	3.09
	3	10	UT cells	1.76
	3	12	UT cells	2.03
	3	14	UT cells	0.03
	4	1	UT cells	2.36
	4	4	UT cells	33.31
	4	6	UT cells	6.74
	4	8	UT cells	5.36
	4	10	UT cells	4.5
	4	12	UT cells	14.52
	4	14	UT cells	2.75
	5	1	UT cells	1.07
	5	4	UT cells	21.4
	5	6	UT cells	7.02
	5	8	UT cells	4.02
	5	10	UT cells	3.97
	5	12	UT cells	10.27
	5	14	UT cells	4.61
	6	1	NGFR+ cells	2.22
	6	4	NGFR+ cells	12.58
	6	6	NGFR+ cells	14.3
	6	8	NGFR+ cells	10.84
	6	10	NGFR+ cells	7.55
	6	12	NGFR+ cells	17.12
	6	14	NGFR+ cells	2.45
	7	1	NGFR+ cells	7.12
	7	4	NGFR+ cells	28.59
	7	6	NGFR+ cells	43.54
	7	8	NGFR+ cells	14.57
	7	10	NGFR+ cells	8
	7	12	NGFR+ cells	37.66
	7	14	NGFR+ cells	5.99
	8	1	NGFR+ cells	3.91
	8	4	NGFR+ cells	22.45
	8	6	NGFR+ cells	9.3
	8	8	NGFR+ cells	3.16
	8	10	NGFR+ cells	5.72
	8	12	NGFR+ cells	2.6
	8	14	NGFR+ cells	0.41
	9	1	NGFR+ cells	6.41
	9	4	NGFR+ cells	29.95
	9	6	NGFR+ cells	16.9
	9	8	NGFR+ cells	10.27
	9	10	NGFR+ cells	6.84
	9	12	NGFR+ cells	13.48
	9	14	NGFR+ cells	7.02
	10	1	NGFR+ cells	7.57
	10	4	NGFR+ cells	20.81
	10	6	NGFR+ cells	41.14
	10	8	NGFR+ cells	25.37
	10	10	NGFR+ cells	37.89
	10	12	NGFR+ cells	25.29
	10	14	NGFR+ cells	6.1
	11	1	NGFR bulk cells	2.98
	11	4	NGFR bulk cells	8.57
	11	6	NGFR bulk cells	15.34
	11	8	NGFR bulk cells	7.03
	11	10	NGFR bulk cells	3.09
	11	12	NGFR bulk cells	75.66
	11	14	NGFR bulk cells	16.48
	12	1	NGFR bulk cells	0.86
	12	4	NGFR bulk cells	44.19
	12	6	NGFR bulk cells	12.41
	12	8	NGFR bulk cells	7.63
	12	10	NGFR bulk cells	9.02
	12	12	NGFR bulk cells	21.16
	12	14	NGFR bulk cells	9.33
	13	1	NGFR bulk cells	1.27
	13	4	NGFR bulk cells	5.55
	13	6	NGFR bulk cells	10.37
	13	8	NGFR bulk cells	9.05
	13	10	NGFR bulk cells	15.81
	13	12	NGFR bulk cells	23.61
	13	14	NGFR bulk cells	14.76
	14	1	NGFR bulk cells	2.52
	14	4	NGFR bulk cells	3.99
	14	6	NGFR bulk cells	20.11
	14	8	NGFR bulk cells	27.43
	14	10	NGFR bulk cells	18.67
	14	12	NGFR bulk cells	29.69
	14	14	NGFR bulk cells	15.87
	15	1	NGFR bulk cells	1.19
	15	4	NGFR bulk cells	2.09
	15	6	NGFR bulk cells	4.2
	15	8	NGFR bulk cells	10.23
	15	10	NGFR bulk cells	12.59
	15	12	NGFR bulk cells	17.28
	15	14	NGFR bulk cells	5.15

## Sheet: Figure 2G
	% of targeting in peripheral blood of mice
	Mouse	Time (weeks)	Group	y
	1	4	UT cells	0.0460652
	1	6	UT cells	0
	1	8	UT cells	0
	1	10	UT cells	0
	1	12	UT cells	0
	1	14	UT cells	0
	2	4	UT cells	0
	2	6	UT cells	0
	2	8	UT cells	0
	2	10	UT cells	0
	2	12	UT cells	0.118882
	2	14	UT cells	0
	3	4	UT cells	0
	3	6	UT cells	0
	3	8	UT cells	0
	3	10	UT cells	3.27214
	3	12	UT cells	0
	3	14	UT cells	0
	4	4	UT cells	0
	4	6	UT cells	0
	4	8	UT cells	0
	4	10	UT cells	1.4217
	4	12	UT cells	0.833979
	4	14	UT cells	0
	5	4	UT cells	0
	5	6	UT cells	0
	5	8	UT cells	0
	5	10	UT cells	0
	5	12	UT cells	0
	5	14	UT cells	0
	6	4	NGFR+ cells	63.9719
	6	6	NGFR+ cells	78.295
	6	8	NGFR+ cells	88.5467
	6	10	NGFR+ cells	59.0263
	6	12	NGFR+ cells	69.8893
	6	14	NGFR+ cells	73.8291
	7	4	NGFR+ cells	74.0281
	7	6	NGFR+ cells	52.8762
	7	8	NGFR+ cells	67.3811
	7	10	NGFR+ cells	62.0218
	7	12	NGFR+ cells	74.1822
	7	14	NGFR+ cells	56.201
	8	4	NGFR+ cells	90
	8	6	NGFR+ cells	88
	8	8	NGFR+ cells	84.9828
	8	10	NGFR+ cells	69.8643
	8	12	NGFR+ cells	NA
	8	14	NGFR+ cells	NA
	9	4	NGFR+ cells	76.3638
	9	6	NGFR+ cells	75.5701
	9	8	NGFR+ cells	89.6677
	9	12	NGFR+ cells	72.9631
	9	14	NGFR+ cells	91.1572
	10	1	NGFR+ cells	95.8668
	10	4	NGFR+ cells	67.559
	10	6	NGFR+ cells	69.6156
	10	8	NGFR+ cells	93.3777
	10	10	NGFR+ cells	47.6067
	10	12	NGFR+ cells	NA
	10	14	NGFR+ cells	92.8186
	11	4	NGFR bulk cells	33.4504
	11	6	NGFR bulk cells	34.0645
	11	8	NGFR bulk cells	38.554
	11	10	NGFR bulk cells	19.3709
	11	12	NGFR bulk cells	NA
	11	14	NGFR bulk cells	18.3765
	12	4	NGFR bulk cells	27.7809
	12	6	NGFR bulk cells	NA
	12	8	NGFR bulk cells	27.381
	12	10	NGFR bulk cells	34.9324
	12	12	NGFR bulk cells	25.6438
	12	14	NGFR bulk cells	25.2472
	13	4	NGFR bulk cells	44.3546
	13	6	NGFR bulk cells	27.9481
	13	8	NGFR bulk cells	27.7148
	13	10	NGFR bulk cells	34.8442
	13	12	NGFR bulk cells	22.5475
	13	14	NGFR bulk cells	18.5383
	14	4	NGFR bulk cells	55.3064
	14	6	NGFR bulk cells	24.4833
	14	8	NGFR bulk cells	14.3963
	14	10	NGFR bulk cells	11.568
	14	12	NGFR bulk cells	16.1983
	14	14	NGFR bulk cells	20.9926
	15	4	NGFR bulk cells	30.2501
	15	6	NGFR bulk cells	32.2056
	15	8	NGFR bulk cells	42.8234
	15	10	NGFR bulk cells	49.6691
	15	12	NGFR bulk cells	35.2221
	15	14	NGFR bulk cells	53.5329

## Sheet: Figure 2H
	Time (hours)	UT	NGFR+	NGFR bulk	NGFR-
	0	1155.34	1032.72	896.46	743.85	1256.44	847.97
	3	2203.04	1903.08	1987.87	1450.22	2220.33	1990.99
	8	2766.93	2940.49	2577.57	1921.04	2640.57	2576.19
	24	1285.45	1248.76	1335.69	1107.67	1259.49	1309.99
	48	1032.53	1073.59	1204.54	1048.7	1087.99	1074.13

## Sheet: Figure 2I
	Ratio between expression of CD40LG wild-type mRNA (WT) or CD40LG edited mRNA (codon-usage optimized, CO) in cells edited with three different donor templates
	EF1a.GFP		0.381369	0.348518	0.621939
	IRES.NGFR		0.968509
	IRES.GFP		1.32432	1.17972	0.971885
Each column represents a biological replicate

## Sheet: Figure 2J
		Time course of expression of WT-CD40LG mRNA or CO-CD40LG mRNA, measured as fold change (FC) on IPO8 housekeeping gene and normalized to T0
		Time (hours)	Codon optimized mRNA - EF1_GFP+	Codon optimized mRNA - IRES_GFP+	Wild-type mRNA - EF1_GFP-	Wild-type mRNA - IRES_GFP-
		0	1	1	1	1
		3	0.334164	0.53644	0.484441	0.47506
		6	0.135013	0.431555	0.422699	0.410191
		12	0.068841	0.395882	0.329467	0.328546
