# Supplementary material for: Modeling, optimization, and comparable efficacy of T cell and hematopoietic stem cell gene editing for treating hyper‐IgM syndrome
Source: EMBO Mol Med. 2021 Jan 21;13(3):e13545. doi: 10.15252/emmm.202013545 (PMC7933961; doi:10.15252/emmm.202013545)
Supplement: Supplementary file 7 — Source Data for Figure 3 [file EMMM-13-e13545-s006.xlsx]

## Sheet: Figure 3D
EGFR1 5 nM	IMMUNOTOXIN	ANTIBODY	TOXIN	Donor
	29.57	36.64	37.51	1
	22.38	45.7	45.06	2
	26.39	44.07	42.74	3
	16.67	45.25	43.73	4
	17.3	39.64	38.06	5
EGFR2 5nM	IMMUNOTOXIN	ANTIBODY	TOXIN	Donor
	32.57	41.59	39.28	1
	26.02	45.51	45.82	2
	29	43.39	40.78	3
	27.73	46.18	44.23	4
	19.76	37.53	37.04	5
EGFR1 1 nM	IMMUNOTOXIN	ANTIBODY	TOXIN	Donor
	25.92	34.07	38.83	1
	20.68	45.16	46.71	2
	22.9	41.69	44.48	3
	19.22	43.34	43.61	4
	20.07	38.16	40.51	5
EGFR2 1nM	IMMUNOTOXIN	ANTIBODY	TOXIN	Donor
	28.36	39.95	42.28	1
	24.59	46.67	44.68	2
	26.32	41	41.22	3
	25.03	45.06	45.2	4
	20.15	34.8	37.99	5
