# Supplementary material for: Modeling, optimization, and comparable efficacy of T cell and hematopoietic stem cell gene editing for treating hyper‐IgM syndrome
Source: EMBO Mol Med. 2021 Jan 21;13(3):e13545. doi: 10.15252/emmm.202013545 (PMC7933961; doi:10.15252/emmm.202013545)
Supplement: Supplementary file 8 — Source Data for Figure 4 [file EMMM-13-e13545-s007.xlsx]

## Sheet: Figure 4B
		Donor	1	2	3	4		1	2	3	4		1	2	3	4		1	2	3	4
			CD34+CD133+CD90+					CD34+CD133+					CD34+CD133-					CD34-
		NR	39.9037	56.5391	42.3594	51.7794		43.668	61.8161	51.9289	57.6285		47.9581	73.0292	59.7268	58.2336		29.9616	50.136	37.6455	39.2521
		Donor	5	6	7	8	9	5	6	7	8	9	5	6	7	8	9	5	6	7	8	9
			CD34+CD133+CD90+					CD34+CD133+					CD34+CD133-					CD34-
		NGFR	24.6757	27.72	19.0956	24.9607	22.1997	34.9864	58.6031	32.5571	31.1378	36.2701	34.7679	54.2612	39.459	47.2799	38.9358	28.121	53.3303	39.5096	41.6624	35.0036

## Sheet: Figure 4C
	No reporter				NGFR
CD90+	Treated	UT	Donor		Treated	UT	Donor
	4.38	3	1		12.57	11.47	3
	19.71	21.18	2		17.88	17.16	7
	11.6	11.47	3		13.11	12.07	8
	11.51	9.96	4		12.66		8
	17.11	11.47	5		18.29	16.75	9
	14.76	12.09	6		22.47	14.7	10
	17.33	17.16	7		8.06	9.26	10
	12.15	12.07	8		5.69	6.43	10
CD133+CD90-	Treated	UT			Treated	UT
	29.09	23.05	1		34.15	41.46	3
	47.03	45.62	2		49.77	44.39	7
	35.3	41.46	3		54.7	50.05	8
	42.23	45.53	4		56.63		8
	53.55	50.73	5		48.68	51.94	9
	40.31	44.55	6		65.81	66.89	10
	51.6	44.39	7		40.29	52.96	10
	54.86	50.05	8		40.63	54.39	10
CD133-	Treated	UT			Treated	UT
	47.54	44.56	1		52.31	43	3
	42.33	37.99	2		41.94	43.27	7
	51.73	43	3		41.28	42.4	8
	33.14	34.96	4		39.37		8
	34.53	33	5		37.21	28.39	9
	37.89	27.77	6		22.34	16.36	10
	40.07		7		24.23	16.62	10
	40.78	42.4	8		35.99	22.25	10
CD34+	Treated	UT			Treated	UT
	21.76	30.82	1		12.9	13.79	3
	9.49	14.29	2		6.89	10.44	7
	12.26	13.79	3		3.36	6.36	8
	23.2	19.17	4		3.52		8
	11.61	15.26	5		8.77	14.25	9
	19.64	24.69	6		6.75	11.08	10
	6.93		7		27.42	23.78	10
	3.71	6.36	8		14.92	17.26	10

## Sheet: Figure 4D
	% of human cells in peripheral blood of mice
	Mouse	Time (weeks)	Group	y
	1	6	IRES_NGFR	7.29
	1	9	IRES_NGFR	20
	1	12	IRES_NGFR	35.71
	1	15	IRES_NGFR	34.86
	1	18	IRES_NGFR	25.28
	1	20	IRES_NGFR	14.75
	2	6	IRES_NGFR	2.09
	2	9	IRES_NGFR	44.78
	2	12	IRES_NGFR	48.63
	2	15	IRES_NGFR	78.45
	2	18	IRES_NGFR	89.9
	2	20	IRES_NGFR	80.07
	3	6	IRES_NGFR	5.2
	3	9	IRES_NGFR	16.33
	3	12	IRES_NGFR	59
	3	15	IRES_NGFR	39.57
	3	18	IRES_NGFR	70.17
	3	20	IRES_NGFR	62.65
	4	6	IRES_NGFR	3.87
	4	9	IRES_NGFR	25.47
	4	12	IRES_NGFR	45.29
	4	15	IRES_NGFR	43.16
	4	18	IRES_NGFR	85.79
	4	20	IRES_NGFR	81.79
	5	6	IRES_NGFR	4.9
	5	9	IRES_NGFR	33.38
	5	12	IRES_NGFR	68.91
	5	15	IRES_NGFR	62.27
	5	18	IRES_NGFR	74.44
	5	20	IRES_NGFR	69.19
	6	6	IRES_NGFR+GSE56	11.78
	6	9	IRES_NGFR+GSE56	69.78
	6	12	IRES_NGFR+GSE56	89.14
	6	15	IRES_NGFR+GSE56	87.25
	6	18	IRES_NGFR+GSE56	95.76
	6	20	IRES_NGFR+GSE56	87.42
	7	6	IRES_NGFR+GSE56	14.73
	7	9	IRES_NGFR+GSE56	41.87
	7	12	IRES_NGFR+GSE56	61.95
	7	15	IRES_NGFR+GSE56	42.82
	7	18	IRES_NGFR+GSE56	66.69
	7	20	IRES_NGFR+GSE56	74.54
	8	6	IRES_NGFR+GSE56	20.33
	8	9	IRES_NGFR+GSE56	63.81
	8	12	IRES_NGFR+GSE56	78.72
	8	15	IRES_NGFR+GSE56	70.35
	8	18	IRES_NGFR+GSE56	81.03
	8	20	IRES_NGFR+GSE56	73.43
	9	6	IRES_NGFR+GSE56	29.25
	9	9	IRES_NGFR+GSE56	69.58
	9	12	IRES_NGFR+GSE56	80.43
	9	15	IRES_NGFR+GSE56	69.43
	9	18	IRES_NGFR+GSE56	85.89
	9	20	IRES_NGFR+GSE56	85.19
	10	6	noREPORTER+GSE56	15.06
	10	9	noREPORTER+GSE56	60.19
	10	12	noREPORTER+GSE56	40.06
	10	15	noREPORTER+GSE56	67.98
	10	18	noREPORTER+GSE56	77.18
	10	20	noREPORTER+GSE56	72.55
	11	6	noREPORTER+GSE56	26.25
	11	9	noREPORTER+GSE56	47.42
	11	12	noREPORTER+GSE56	73.89
	11	15	noREPORTER+GSE56	70.51
	11	18	noREPORTER+GSE56	81.71
	11	20	noREPORTER+GSE56	74.94
	12	6	noREPORTER+GSE56	27.4
	12	9	noREPORTER+GSE56	61.53
	12	12	noREPORTER+GSE56	62.84
	12	15	noREPORTER+GSE56	76.06
	12	18	noREPORTER+GSE56	84.17
	12	20	noREPORTER+GSE56	77.55
	13	6	noREPORTER+GSE56	16.4
	13	9	noREPORTER+GSE56	82.06
	13	12	noREPORTER+GSE56	81.12
	13	15	noREPORTER+GSE56	72.29
	13	18	noREPORTER+GSE56	74.58
	13	20	noREPORTER+GSE56	72.12

## Sheet: Figure 4E
	% of targeting in peripheral blood of mice
	Mouse	Time (weeks)	Group	y
	1	6	IRES_NGFR	17.8567
	1	9	IRES_NGFR	19.6517
	1	12	IRES_NGFR	13.2931
	1	15	IRES_NGFR	11.0717
	1	18	IRES_NGFR	NA
	1	20	IRES_NGFR	10.1082
	2	6	IRES_NGFR	32.643
	2	9	IRES_NGFR	23.4377
	2	12	IRES_NGFR	15.3161
	2	15	IRES_NGFR	11.171
	2	18	IRES_NGFR	17.3107
	2	20	IRES_NGFR	12.3892
	3	6	IRES_NGFR	NA
	3	9	IRES_NGFR	19.3219
	3	12	IRES_NGFR	14.6212
	3	15	IRES_NGFR	16.1405
	3	18	IRES_NGFR	11.2299
	3	20	IRES_NGFR	3.13666
	4	6	IRES_NGFR	21.9402
	4	9	IRES_NGFR	26.7278
	4	12	IRES_NGFR	22.6854
	4	15	IRES_NGFR	13.0804
	4	18	IRES_NGFR	8.01833
	4	20	IRES_NGFR	6.27745
	5	6	IRES_NGFR	16.7562
	5	9	IRES_NGFR	18.6287
	5	12	IRES_NGFR	12.8806
	5	15	IRES_NGFR	10.1151
	5	18	IRES_NGFR	8.29654
	5	20	IRES_NGFR	8.63039
	6	6	IRES_NGFR+GSE56	19.4864
	6	9	IRES_NGFR+GSE56	19.6567
	6	12	IRES_NGFR+GSE56	16.0268
	6	15	IRES_NGFR+GSE56	18.1922
	6	18	IRES_NGFR+GSE56	21.2026
	6	20	IRES_NGFR+GSE56	19.2645
	7	6	IRES_NGFR+GSE56	21.1203
	7	9	IRES_NGFR+GSE56	15.4359
	7	12	IRES_NGFR+GSE56	15.0633
	7	15	IRES_NGFR+GSE56	22.5294
	7	18	IRES_NGFR+GSE56	30.2797
	7	20	IRES_NGFR+GSE56	21.252
	8	6	IRES_NGFR+GSE56	29.7621
	8	9	IRES_NGFR+GSE56	20.7902
	8	12	IRES_NGFR+GSE56	19.6652
	8	15	IRES_NGFR+GSE56	24.3724
	8	18	IRES_NGFR+GSE56	26.6331
	8	20	IRES_NGFR+GSE56	NA
	9	6	IRES_NGFR+GSE56	25.8499
	9	9	IRES_NGFR+GSE56	24.6374
	9	12	IRES_NGFR+GSE56	22.1295
	9	15	IRES_NGFR+GSE56	24.3273
	9	18	IRES_NGFR+GSE56	29.9035
	9	20	IRES_NGFR+GSE56	22.4811
	10	6	noREPORTER+GSE56	29.1531
	10	9	noREPORTER+GSE56	39.7238
	10	12	noREPORTER+GSE56	30.5886
	10	15	noREPORTER+GSE56	31.023
	10	18	noREPORTER+GSE56	27.562
	10	20	noREPORTER+GSE56	27.5099
	11	6	noREPORTER+GSE56	30.3928
	11	9	noREPORTER+GSE56	34.0038
	11	12	noREPORTER+GSE56	30.8475
	11	15	noREPORTER+GSE56	35.8859
	11	18	noREPORTER+GSE56	41.938
	11	20	noREPORTER+GSE56	33.6983
	12	6	noREPORTER+GSE56	29.029
	12	9	noREPORTER+GSE56	35.5944
	12	12	noREPORTER+GSE56	37.5593
	12	15	noREPORTER+GSE56	30.2479
	12	18	noREPORTER+GSE56	29.2013
	12	20	noREPORTER+GSE56	27.2609
	13	6	noREPORTER+GSE56	40.5945
	13	9	noREPORTER+GSE56	29.1752
	13	12	noREPORTER+GSE56	23.4113
	13	15	noREPORTER+GSE56	24.4458
	13	18	noREPORTER+GSE56	26.0507
	13	20	noREPORTER+GSE56	21.9709

## Sheet: Figure 4F
		% of targeting in organs at sacrifice
			PB	BM	Spleen	Thymus
	IRES_NGFR	Mouse 1	10.1082	15.9777	3.22787	44.2301
		Mouse 2	12.3892	20.4361	7.74038	25.2938
		Mouse 3	3.13666	7.6014	5.4623	1.41213
		Mouse 4	6.27745	4.25163	8.11622	0.779766
		Mouse 5	8.63039	6.38471	2.62027	4.84583
	IRES_NGFR + GSE56	Mouse 6	19.2645	31.6507	25.8302	64.1888
		Mouse 7	21.252	25.817	27.1588	15.9054
		Mouse 8	NA	26.2799	28.5323	2.27606
		Mouse 9	22.4811	31.1149	31.347	5.41483
	NoREPORTER + GSE56	Mouse 10	27.5099	38.2578	26.6086	3.47144
		Mouse 11	33.6983	46.9665	38.1065	63.5647
		Mouse 12	27.2609	43.9093	29.2667	29.6507
		Mouse 13	21.9709	26.9793	6.83999	42.9494

## Sheet: Figure 4G
		% of targeting in subpopulations at sacrifice
			CD19	CD33	CD3	CD34
	IRES_NGFR	Mouse 1	15.5753	6.67992	2.03702	10.8638
		Mouse 2	19.3063	25.0618	2.61021	28.0295
		Mouse 3	8.83253	7.88764	2.14986	7.24718
		Mouse 4	2.31038	8.61835	6.87891	3.20884
		Mouse 5	2.5565	8.69853	24.2432	3.03837
	IRES_NGFR + GSE56	Mouse 6	37.4409	29.5891	19.1042	35.7585
		Mouse 7	32.0966	17.967	15.8882	24.1814
		Mouse 8	24.0092	32.435	36.4721	19.8581
		Mouse 9	24.2587	20.1241	21.9965	28.6064
	NoREPORTER + GSE56	Mouse 10	44.0354	31.6136	42.3342	46.7816
		Mouse 11	35.8827	37.52	52.9425	41.791
		Mouse 12	39.4933	20.8999	44.614	39.1287
		Mouse 13	28.8958	20.6218	19.7843	28.3381

## Sheet: Figure 4H
	Time (hours)	NGFR+				NGFR-
	0	412.31	770.34	503.37	689.79	366.42	693.86	418.58	614.98
	3	720.17	1987.44	967.49	937.78	616.04	2057.37	1064.79	829
	6	844.93	3200.79	1335.55	937.34	694.19	3004.72	1301.69	869.41
	8	702.12	3078.59	1454.92	879.45	580	2583.24	1311.91	792.55
	24	485.91	961.19	822.16	746.34	405.34	1006.12	696.25	676.42
