# Supplementary material for: Modeling, optimization, and comparable efficacy of T cell and hematopoietic stem cell gene editing for treating hyper‐IgM syndrome
Source: EMBO Mol Med. 2021 Jan 21;13(3):e13545. doi: 10.15252/emmm.202013545 (PMC7933961; doi:10.15252/emmm.202013545)
Supplement: Supplementary file 9 — Source Data for Figure 5 [file EMMM-13-e13545-s008.xls]

## Sheet: fig. 5b
group	subject	day	numb cd3+ 45.2+
NC	1	1	2.33687
NC	2	1	3.88845
NC	3	1	2.06376
NC	4	1	1.68999
NC	5	1	1.44296
NC	6	1	1.98333
NC	7	1	1.18165
NC	8	1	2.38849
NC	9	1	1.75905
CPA 300	1	1	0.272227
CPA 300	2	1	0.134986
CPA 300	3	1	0.329599
CPA 300	4	1	0.147674
NC	1	4	2.29977
NC	2	4	1.74132
NC	3	4	1.17749
NC	4	4	1.75123
NC	5	4	1.36928
NC	6	4	1.53481
NC	7	4	1.84551
NC	8	4	2.01438
NC	9	4	1.37365
CPA 300	1	4	0.0644076
CPA 300	2	4	0.0428484
CPA 300	3	4	0.046389
CPA 300	4	4	0.0739838
NC	1	8	1.68589
NC	2	8	1.83919
NC	3	8	2.23504
NC	4	8	1.44036
NC	5	8	1.35848
NC	6	8	1.51329
NC	7	8	1.28279
NC	8	8	1.45864
NC	9	8	1.15353
CPA 300	1	8	0.0426608
CPA 300	2	8	0.0631614
CPA 300	3	8	0.154336
CPA 300	4	8	0.0886518
NC	1	15	1.34232
NC	2	15	1.44674
NC	3	15	0.586274
NC	4	15	1.40061
NC	5	15	1.36279
NC	6	15	0.710215
NC	7	15	1.02338
NC	8	15	2.12881
NC	9	15	1.68816
CPA 300	1	15	0.0840741
CPA 300	2	15	0.164174
CPA 300	3	15	0.196851
CPA 300	4	15	0.0782619
NC	1	22	1.65631
NC	2	22	2.86162
NC	3	22	3.29593
NC	4	22	2.0836
NC	5	22	2.73022
NC	6	22	2.20554
NC	7	22	2.18307
NC	8	22	2.15996
NC	9	22	2.24877
CPA 300	1	22	0.123721
CPA 300	2	22	0.307756
CPA 300	3	22	0.186533
CPA 300	4	22	0.285792
NC	1	28	1.60025
NC	2	28	1.3814
NC	3	28	2.2528
NC	4	28	1.81904
NC	5	28	1.79361
NC	6	28	0.962328
NC	7	28	0.969595
NC	8	28	1.11952
NC	9	28	1.34392
CPA 300	1	28	0.286008
CPA 300	2	28	0.331949
CPA 300	3	28	0.322838
CPA 300	4	28	0.355765
NC	1	41	2.74231
NC	2	41	2.16251
NC	3	41	3.6066
NC	4	41	2.81342
NC	5	41	1.6532
NC	6	41	2.48828
NC	7	41	3.6904
NC	8	41	1.89501
NC	9	41	1.87579
CPA 300	1	41	1.64206
CPA 300	2	41	1.1401
CPA 300	3	41	1.14189
CPA 300	4	41	2.27315
NC	1	62	1.47373
NC	2	62	0.949778
NC	3	62	1.23681
NC	4	62	1.03657
NC	5	62	1.04588
NC	6	62	1.38694
NC	7	62	1.09739
NC	8	62	1.57093
NC	9	62	2.22152
CPA 300	1	62	1.20117
CPA 300	2	62	0.235976
CPA 300	3	62	1.05992
CPA 300	4	62	0.778132
NC	1	83	0.972413
NC	2	83	1.22164
NC	3	83	1.57826
NC	4	83	1.03479
NC	5	83	1.19944
NC	6	83	2.68127
NC	7	83	1.17475
NC	8	83	1.34082
NC	9	83	0.959794
CPA 300	1	83	1.18147
CPA 300	2	83	1.46639
CPA 300	3	83	0.184521
CPA 300	4	83	1.80293
NC	1	107	0.919288
NC	2	107	1.77254
NC	3	107	3.07435
NC	4	107	2.34773
NC	5	107	0.791549
NC	6	107	1.66558
NC	7	107	1.43031
NC	8	107	0.46867
NC	9	107	1.17012
CPA 300	1	107	1.76876
CPA 300	2	107	2.55102
CPA 300	3	107	1.13153
CPA 300	4	107	1.94403
NC	1	135	1.46283
NC	2	135	2.08069
NC	3	135	2.24294
NC	4	135	2.58437
NC	5	135	1.69037
NC	6	135	2.3352
NC	7	135	2.14959
NC	8	135	1.47118
NC	9	135	1.59903
CPA 300	1	135	1.59499
CPA 300	2	135	2.53848
CPA 300	3	135	1.51856
CPA 300	4	135	2.38997
NC	1	174	1.63959
NC	2	174	1.93251
NC	3	174	2.11498
NC	4	174	1.9844
NC	5	174	1.7283
NC	6	174	1.364
NC	7	174	1.90962
NC	8	174	1.26886
NC	9	174	1.57057
CPA 300	1	174	2.32976
CPA 300	2	174	2.04588
CPA 300	3	174	1.82176
CPA 300	4	174	2.07461

## Sheet: fig. 5c
group	subject	day	numb CD45.12
NC	1	1	0.096
NC	2	1	0.12312
NC	3	1	0.07412
NC	4	1	0.06348
NC	5	1	0.0384
NC	6	1	0.0792
NC	7	1	0.0465
NC	8	1	0.08514
NC	9	1	0.06656
CPA 300	1	1	0.06069
CPA 300	2	1	0.02184
CPA 300	3	1	0.04004
CPA 300	4	1	0.035
NC	1	4	0.17928
NC	2	4	0.05936
NC	3	4	0.03969
NC	4	4	0.05928
NC	5	4	0.12296
NC	6	4	0.06216
NC	7	4	0.06324
NC	8	4	0.07128
NC	9	4	0.0504
CPA 300	1	4	0.04203
CPA 300	2	4	0.02016
CPA 300	3	4	0.02583
CPA 300	4	4	0.0341
NC	1	8	0.068
NC	2	8	0.06699
NC	3	8	0.07885
NC	4	8	0.06532
NC	5	8	0.05229
NC	6	8	0.05896
NC	7	8	0.04675
NC	8	8	0.05428
NC	9	8	0.04368
CPA 300	1	8	0.11872
CPA 300	2	8	0.10659
CPA 300	3	8	0.29682
CPA 300	4	8	0.12448
NC	1	15	0.084
NC	2	15	0.045
NC	3	15	0.01988
NC	4	15	0.05609
NC	5	15	0.0555
NC	6	15	0.02675
NC	7	15	0.03486
NC	8	15	0.08624
NC	9	15	0.06825
CPA 300	1	15	0.19272
CPA 300	2	15	0.24178
CPA 300	3	15	0.29052
CPA 300	4	15	0.09653
NC	1	22	0.12103
NC	2	22	0.1081
NC	3	22	0.1281
NC	4	22	0.15402
NC	5	22	0.097
NC	6	22	0.09636
NC	7	22	0.08346
NC	8	22	0.11187
NC	9	22	0.10528
CPA 300	1	22	0.10387
CPA 300	2	22	0.27832
CPA 300	3	22	0.1742
CPA 300	4	22	0.191
NC	1	28	0.06996
NC	2	28	0.03596
NC	3	28	0.072
NC	4	28	0.05994
NC	5	28	0.0754
NC	6	28	0.02898
NC	7	28	0.02736
NC	8	28	0.04032
NC	9	28	0.05382
CPA 300	1	28	0.18096
CPA 300	2	28	0.15689
CPA 300	3	28	0.16432
CPA 300	4	28	0.12441
NC	1	41	0.10701
NC	2	41	0.07068
NC	3	41	0.11092
NC	4	41	0.09951
NC	5	41	0.0738
NC	6	41	0.07052
NC	7	41	0.1098
NC	8	41	0.08364
NC	9	41	0.08188
CPA 300	1	41	0.42687
CPA 300	2	41	0.3237
CPA 300	3	41	0.38709
CPA 300	4	41	0.32868
NC	1	62	0.04089
NC	2	62	0.02537
NC	3	62	0.0338
NC	4	62	0.04484
NC	5	62	0.03068
NC	6	62	0.0395
NC	7	62	0.02926
NC	8	62	0.05356
NC	9	62	0.059
CPA 300	1	62	0.20295
CPA 300	2	62	0.03498
CPA 300	3	62	0.192
CPA 300	4	62	0.09282
NC	1	83	0.02646
NC	2	83	0.02867
NC	3	83	0.03431
NC	4	83	0.02052
NC	5	83	0.036
NC	6	83	0.05044
NC	7	83	0.03038
NC	8	83	0.0354
NC	9	83	0.03304
CPA 300	1	83	0.22388
CPA 300	2	83	0.21534
CPA 300	3	83	0.08877
CPA 300	4	83	0.21112
NC	1	107	0.02046
NC	2	107	0.0336
NC	3	107	0.056
NC	4	107	0.03406
NC	5	107	0.01804
NC	6	107	0.03276
NC	7	107	0.03649
NC	8	107	0.0168
NC	9	107	0.03132
CPA 300	1	107	0.18648
CPA 300	2	107	0.2688
CPA 300	3	107	0.22092
CPA 300	4	107	0.15624
NC	1	135	0.02752
NC	2	135	0.04512
NC	3	135	0.05782
NC	4	135	0.03696
NC	5	135	0.0306
NC	6	135	0.0512
NC	7	135	0.0416
NC	8	135	0.06232
NC	9	135	0.04488
CPA 300	1	135	0.27962
CPA 300	2	135	0.24552
CPA 300	3	135	0.2004
CPA 300	4	135	0.19292
NC	1	174	0.018
NC	2	174	0.04914
NC	3	174	0.0484
NC	4	174	0.0275
NC	5	174	0.035
NC	6	174	0.03483
NC	7	174	0.04131
NC	8	174	0.0512
NC	9	174	0.04524
CPA 300	1	174	0.2952
CPA 300	2	174	0.1722
CPA 300	3	174	0.1896
CPA 300	4	174	0.1458

## Sheet: fig. 5d
	percentage of T cells in CPA 300 group
	cd8	cd8	cd8	cd8	cd4	cd4	cd4	cd4
Cells pre transplant day 0	38				58
days after T cell transfer	Mouse 1	Mouse 2	Mouse 3	Mouse 4	Mouse 1	Mouse 2	Mouse 3	Mouse 4
1	16.03	14.62	9.71	12.5	75.15	62.77	71.2	61.62
4	39.32	31.41	29.62	27.02	36.62	40.48	40.05	41.62
8	40.45	34.1	35.58	32.81	39.86	49.71	52.78	50.72
15	60.18	58.37	58.57	57.06	23.4	29.95	32.42	33.79
22	45	46.75	49.49	48.8	43.05	43.36	38.37	41.81
28	55.05	52.11	55.36	50.41	36.74	41.99	36.72	41.67
41	57.48	52.92	61.18	52.81	34.94	40.59	31.71	40.47
62	48.15	58.49	48.18	40.56	40.98	31.18	39.38	48.16
83	45.98	51.4		43.12	32.3	34.78		43.72
107	51.7	63.17	60.15	47.43	33.6	29.21	30.16	39.92
135	68.02	63.21	57.14	47.17	25.97	27.88	27.41	36.48
174	58.32	58.8	44.8	24.31	28.12	29.54	37.86	52.38

## Sheet: fig. 5e
	percentage of T cells in NC group
	cd8	cd8	cd8	cd8	cd8	cd8	cd8	cd8	cd8	cd4	cd4	cd4	cd4	cd4	cd4	cd4	cd4	cd4
Cells pre transplant day 0	38									58
days after T cell transfer	Mouse 1	Mouse 2	Mouse 3	Mouse 4	Mouse 5	Mouse 6	Mouse 7	Mouse 8	Mouse 9	Mouse 1	Mouse 1	Mouse 1	Mouse 1	Mouse 1	Mouse 1	Mouse 1	Mouse 1	Mouse 1
1	26.2	28.34	25.07	25.39	36.07	20.86	21.71	26.02	24.1	62.44	65.52	62.54	57.89	44.26	63.52	60.93	61.15	60.29
4	12.78	23.47	21.33	24.94	34.42	20.79	23.85	28.6	22.06	31.07	61.61	65.58	59.74	62.33	61.26	60.41	62.69	56.82
8	25.21	30.14	25.01	23.47	24.35	25.24	26.82	25.88	29.65	62.32	54.47	63.48	64.97	59.03	61.36	61.09	60.02	55.96
15	49.3	31.29	35.09	31.69	27.95	36.56	31.58	33.86	36.78	35.92	53	48.96	52.34	55.69	46.9	54.57	55.3	49.28
22	28.88	24.08	24.37	19.48	26.33	23.14	23.46	24.99	27.23	41.82	54.09	61.58	51.09	63.17	58.54	61.8	60.8	61.93
28	41.41	33.84	30.86	34.22	38.88	31.86	28.09	36.17	35.12	46.38	54.22	58.31	54.11	53.45	57.32	64.38	57.94	52.47
41	31.69	32.75	30.01	25.84	31.83	30.25	29.99	22.02	30.93	53.38	46.2	61.6	49.6	54.29	54.63	49.08	65.25	49.25
62	37.26	32.27	29.96	27.38	31.9	24.02	33.46	20.51	41.62	46.83	43.89	54.34	32.66	58.61	51.16	46.39	65.82	30.46
83	30.19	23.35	21.27	38.45	29.13	34.56	30.3	25.89	16.15	57.94	45.3	59.64	46.64	58.25	48.54	53.27	63.61	49.19
107	41.82	48.78	32.3	44.97	41.7	41.5	32.28	34.75	32.21	46.48	36.26	45.96	41.95	46.38	52.73	44.96	58.83	50.08
135	31.43	36.13	22.45	35.76	46.84	48.09	31.37	26.08	23.75	54	31.57	42.86	40.33	30.44	35.53	27.78	55.85	43.94
174	52.23	27.23	20.03	36.65	35.47	57.92	28.83	28.97	25.92	29.09	24.91	46.81	34.36	25.21	29.73	40.09	62.02	62.88

## Sheet: fig. 5f
	TNP specific IgG response
			EARLY		LATE
	group	mouse	pre.boost	post.boost	pre.boost	post.boost
EXP 1	NC	1	26.8	10.9	22.4	93.7
	NC	2	74.7	37.5	20.5	10.7
	NC	3	10.4	5.9	9	8.1
	NC	4	39.9	12.8	5	29.3
	NC	5	32.8	15.6	27.9	13.7
	NC	6	91.5	39.2	32.8	10.9
	NC	7	151.2	36.9	9.6	10.5
	NC	8	43.4	13.6	8.7	19.5
	NC	9	83.5	50.9	20.8	33.1
EXP 2	NC	1	7.36975	11.1021
	NC	2	38.9849	13.1552
	NC	3	98.7381	33.152
	NC	4	50.0811	16.7273
EXP 1	CPA 300	1	164.1	248.5	63.1	236
	CPA 300	2	147.4	207.8	164.1	578.7
	CPA 300	3	206.2	851.3	235.1	667.6
	CPA 300	4	268.7	239.2	144.4	256.2
EXP 2	CPA 300	1	430.763	562.329
	CPA 300	2	170.003	182.078
	CPA 300	3	144.309	46.3428
	NEG CTRL: CD40LG NOT TRANSPL	1	6.06	5.48
	NEG CTRL: CD40LG NOT TRANSPL	2	10.48	7.58
	NEG CTRL: CD40LG NOT TRANSPL	3	9.6	5.47
	NEG CTRL: CD40LG NOT TRANSPL	4	12.1114	3.59169
	NEG CTRL: CD40LG NOT TRANSPL	5	10.758	3.77532
	POS CTRL: WT NOT TRANSPL	1	1897.2	2649
	POS CTRL: WT NOT TRANSPL	2	1820.5	3080
	POS CTRL: WT NOT TRANSPL	3	1472.7	3349
	POS CTRL: WT NOT TRANSPL	4	1036.04	3772.7
	POS CTRL: WT NOT TRANSPL	5	2507.02	4252.14

## Sheet: fig. 5g
FOCI PNA+
group	number	area
NC	1	1206.2
NC	2	616.647
NC	3	2380.4
NC	4	955.8
NC	5	299.784
NC	6	323.298
NC	7	494.229
NC	8	1066.6
NC	9	227.051
NC	10	542.225
NC	11	1216.4
NC	12	939.378
NC	13	344.43
NC	14	338.9
NC	15	412.074
NC	16	121.586
NC	17	156.372
NC	18	106.413
CPA 300	1	411.076
CPA 300	2	150.336
CPA 300	3	825.209
CPA 300	4	1726.8
CPA 300	5	707.916
CPA 300	6	1778.82
CPA 300	7	998.11
CPA 300	8	1337.16
CD40LG	1	364.679
CD40LG	2	196.623
CD40LG	3	78.314
CD40LG	4	0
CD40LG	5	0
CD40LG	6	0
CD40LG	7	503.226
CD40LG	8	0
CD40LG	9	92.59
WT	1	5498.95
WT	2	2673.01
WT	3	3423.66
WT	4	6662.65
WT	5	2935.05
WT	6	2336.67

## Sheet: fig. 5h
IgM				IgG
group	mouse	spots		group	mouse	spots
NC	1	98		NC	1	1
NC	2	95		NC	2	2
NC	3	220		NC	3	4
NC	4	133		NC	4	2
NC	5	81		NC	5	12
NC	6	96		NC	6	1
NC	7	76		NC	7	1
CPA 300	1	64		CPA 300	1	5
CPA 300	2	128		CPA 300	2	99
CPA 300	3	134		CPA 300	3	68
CPA 300	4	137		CPA 300	4	22
WT	1	49		WT	1	48
WT	2	100		WT	2	134
WT	3	87		WT	3	165
CD40LG	1	101		CD40LG	1	3
CD40LG	2	102		CD40LG	2	3
