# Supplementary material for: Modeling, optimization, and comparable efficacy of T cell and hematopoietic stem cell gene editing for treating hyper‐IgM syndrome
Source: EMBO Mol Med. 2021 Jan 21;13(3):e13545. doi: 10.15252/emmm.202013545 (PMC7933961; doi:10.15252/emmm.202013545)
Supplement: Supplementary file 10 — Source Data for Figure 6 [file EMMM-13-e13545-s009.xlsx]

## Sheet: fig. 6b
EXP 1	group	mouse	day	numb cd3+ 45.2+		EXP 2	group	mouse	day	numb cd3+ 45.2+		EXP 3	group	mouse	day	numb cd3+ 45.2+
	ALS	1	3	0.00766			CPA 300	1	3	0.07084			CPA 300	1	4	0.0285112
	ALS	2	3	facs not reliable			CPA 300	2	3	0.085296			CPA 300	2	4	0.0667705
	ALS	3	3	0.396968			CPA 300	3	3	0.109214			CPA 300	3	4	0.0388452
	ALS	4	3	0.439491			CPA 300	4	3	0.133408			CPA 300	4	4	0.0423104
	ALS	5	3	0.702157			CPA 300	5	3	0.13416			NC	1	4	3.72745
	Anti-CD4	1	3	0.95639			CPA 300	6	3	0.06604			NC	2	4	3.20319
	Anti-CD4	2	3	1.35479			CPA 300	7	3	0.178752			NC	3	4	3.63842
	Anti-CD4	3	3	0.937558			CPA 300	8	3	0.087678			NC	4	4	3.76729
	Anti-CD4	4	3	0.2075			CPA 300	9	3	0.075376			CPA 300	1	18	0.92882
	Anti-CD4	5	3	0.678551			CPA 300	10	3	0.08814			CPA 300	2	18	0.575268
	Anti-CD4	6	3	1.13848			NC	1	3	2.5162			CPA 300	3	18	0.566787
	CPA 200	1	3	0.431235			NC	2	3	2.43402			CPA 300	4	18	0.553185
	CPA 200	2	3	0.503724			NC	3	3	2.23219			NC	1	18	2.02227
	CPA 200	3	3	0.421395			NC	4	3	1.33937			NC	2	18	2.33038
	CPA 200	4	3	0.4578			NC	5	3	2.80777			NC	3	18	2.04478
	CPA 300	1	3	0.217062			CPA 300	1	24	0.939851			NC	4	18	2.40221
	CPA 300	2	3	0.150052			CPA 300	2	24	1.06811			CPA 300	1	41	1.58381
	CPA 300	3	3	0.142107			CPA 300	3	24	1.13542			CPA 300	2	41	1.78662
	CPA 300	4	3	0.174696			CPA 300	4	24	1.4432			CPA 300	3	41	1.75353
	CPA 300	5	3	0.158217			CPA 300	5	24	3.20902			CPA 300	4	41	1.59012
	CPA 200	5	3	0.127688			CPA 300	6	24	1.15393			NC	1	41	2.02051
	CPA 200	6	3	0.34419			CPA 300	7	24	1.78516			NC	2	41	1.73463
	NC	1	3	2.29071			CPA 300	8	24	1.65718			NC	3	41	1.89981
	NC	2	3	1.72248			CPA 300	9	24	1.49497			NC	4	41	1.80055
	NC	3	3	2.60255			CPA 300	10	24	0.739575
	NC	4	3	2.40492			NC	1	24	2.78967
	ALS	1	10	1.04782			NC	2	24	3.06143
	ALS	2	10	1.06048			NC	3	24	1.18779
	ALS	3	10	1.42128			NC	4	24	2.14781
	ALS	4	10	0.78648			NC	5	24	2.46954
	ALS	5	10	0.693745			CPA 300	2	42	2.74571
	Anti-CD4	1	10	1.40989			CPA 300	3	42	2.10236
	Anti-CD4	2	10	1.56459			CPA 300	4	42	1.60422
	Anti-CD4	3	10	1.18436			CPA 300	5	42	3.85136
	Anti-CD4	4	10	2.26645			CPA 300	6	42	2.47689
	Anti-CD4	5	10	2.22966			CPA 300	7	42	4.01021
	Anti-CD4	6	10	1.09586			CPA 300	8	42	1.43956
	CPA 200	1	10	0.926528			CPA 300	9	42	3.8316
	CPA 200	2	10	1.17511			CPA 300	10	42	2.99797
	CPA 200	3	10	0.886825			NC	1	42	3.21183
	CPA 200	4	10	0.71568			NC	2	42	3.70249
	CPA 300	1	10	1.09712			NC	3	42	1.73755
	CPA 300	2	10	0.618516			NC	4	42	2.70535
	CPA 300	3	10	0.795366
	CPA 300	4	10	0.65844
	CPA 300	5	10	0.528426
	CPA 200	5	10	1.01736
	CPA 200	6	10	1.20481
	NC	1	10	2.26382
	NC	2	10	2.39347
	NC	3	10	2.37439
	NC	4	10	1.71019
	ALS	1	24	1.98375
	ALS	2	24	2.77217
	ALS	3	24	1.74749
	ALS	4	24	2.26455
	ALS	5	24	2.2802
	Anti-CD4	1	24	2.49334
	Anti-CD4	2	24	2.20675
	Anti-CD4	3	24	1.97209
	Anti-CD4	4	24	2.54822
	Anti-CD4	5	24	2.37045
	Anti-CD4	6	24	2.1406
	CPA 200	1	24	1.65981
	CPA 200	2	24	0.844368
	CPA 200	3	24	1.86933
	CPA 200	4	24	1.50905
	CPA 300	1	24	1.19558
	CPA 300	2	24	1.43861
	CPA 300	3	24	1.29511
	CPA 300	4	24	1.19262
	CPA 300	5	24	1.07551
	CPA 200	5	24	1.48865
	NC	1	24	2.62164
	NC	2	24	3.29413
	NC	3	24	1.92857
	NC	4	24	4.67448
	ALS	1	56	1.51451
	ALS	2	56	1.9646
	ALS	3	56	1.30507
	ALS	4	56	2.60374
	ALS	5	56	1.82712
	Anti-CD4	1	56	1.63037
	Anti-CD4	2	56	1.20557
	Anti-CD4	3	56	1.59895
	Anti-CD4	4	56	1.92339
	Anti-CD4	5	56	1.58403
	Anti-CD4	6	56	2.11441
	CPA 200	1	56	2.97726
	CPA 200	2	56	1.5652
	CPA 200	3	56	1.73489
	CPA 200	4	56	2.22738
	CPA 300	1	56	2.52721
	CPA 300	2	56	1.89954
	CPA 300	3	56	3.27522
	CPA 300	4	56	1.79557
	CPA 300	5	56	1.37623
	CPA 200	5	56	2.20595
	NC	1	56	2.13274
	NC	2	56	2.92519
	NC	3	56	2.48738
	NC	4	56	2.5772

## Sheet: fig. 6c
EXP 1	group	mouse	day	numb cd45.1	EXP 2	group	mouse	day	numb 45.1	EXP 3	group	mouse	day	numb 45.1
	ALS	1	3	0.00136		CPA 300	1	3	0.06746		CPA 300	1	4	0.033264
	ALS	2	3	not reliable		CPA 300	2	3	0.062472		CPA 300	2	4	0.043512
	ALS	3	3	0.102712		CPA 300	3	3	0.068962		CPA 300	3	4	0.044931
	ALS	4	3	0.073917		CPA 300	4	3	0.098208		CPA 300	4	4	0.035464
	ALS	5	3	0.086076		CPA 300	5	3	0.085		NC	1	4	0.118198
	Anti-CD4	1	3	0.08968		CPA 300	6	3	0.066586		NC	2	4	0.147675
	Anti-CD4	2	3	0.078292		CPA 300	7	3	0.107654		NC	3	4	0.1632
	Anti-CD4	3	3	0.067281		CPA 300	8	3	0.075816		NC	4	4	0.174384
	Anti-CD4	4	3	0.01675		CPA 300	9	3	0.074176		CPA 300	1	18	0.51513
	Anti-CD4	5	3	0.061177		CPA 300	10	3	0.07278		CPA 300	2	18	0.286713
	Anti-CD4	6	3	0.061068		NC	1	3	0.277482		CPA 300	3	18	0.38514
	CPA 200	1	3	0.089082		NC	2	3	0.14012		CPA 300	4	18	0.448192
	CPA 200	2	3	0.080262		NC	3	3	0.213836		NC	1	18	0.008376
	CPA 200	3	3	0.003445		NC	4	3	0.130508		NC	2	18	0.03336
	CPA 200	4	3	0.07536		NC	5	3	0.302511		NC	3	18	0.062289
	CPA 300	1	3	0.088071		CPA 300	1	24	0.483406		NC	4	18	0.063828
	CPA 300	2	3	0.071438		CPA 300	2	24	0.4453		CPA 300	1	41	0.307642
	CPA 300	3	3	0.06174		CPA 300	3	24	0.350874		CPA 300	2	41	0.259896
	CPA 300	4	3	0.075264		CPA 300	4	24	0.35585		CPA 300	3	41	0.300312
	CPA 300	5	3	0.071898		CPA 300	5	24	0.6061		CPA 300	4	41	0.385278
	CPA 200	5	3	0.029018		CPA 300	6	24	0.406952		NC	1	41	0.005103
	CPA 200	6	3	0.07728		CPA 300	7	24	0.32656		NC	2	41	0.001956
	NC	1	3	0.08874		CPA 300	8	24	0.500484		NC	3	41	0.036108
	NC	2	3	0.06821		CPA 300	9	24	0.4847		NC	4	41	0.030771
	NC	3	3	0.077688		CPA 300	10	24	0.27645
	NC	4	3	0.054096		NC	1	24	0.058996
	ALS	1	10	0.17325		NC	2	24	0.099416
	ALS	2	10	0.076167		NC	3	24	0.000758
	ALS	3	10	0.19572		NC	4	24	0.024144
	ALS	4	10	0.078648		NC	5	24	0.078684
	ALS	5	10	0.107315		CPA 300	2	42	0.319455
	Anti-CD4	1	10	0.155687		CPA 300	3	42	0.335054
	Anti-CD4	2	10	0.072163		CPA 300	4	42	0.05644
	Anti-CD4	3	10	0.148932		CPA 300	5	42	0.662116
	Anti-CD4	4	10	0.26867		CPA 300	6	42	0.258232
	Anti-CD4	5	10	0.222852		CPA 300	7	42	0.367455
	Anti-CD4	6	10	0.12513		CPA 300	8	42	0.200823
	CPA 200	1	10	0.417136		CPA 300	9	42	0.489652
	CPA 200	2	10	0.404016		CPA 300	10	42	0.320112
	CPA 200	3	10	0.0361		NC	1	42	0.08099
	CPA 200	4	10	0.33544		NC	2	42	0.080025
	CPA 300	1	10	1.23621		NC	3	42	0.003426
	CPA 300	2	10	1.00048		NC	4	42	0.015981
	CPA 300	3	10	0.675324
	CPA 300	4	10	0.662904
	CPA 300	5	10	0.675738
	CPA 200	5	10	0.410024
	CPA 200	6	10	0.456063
	NC	1	10	0.10902
	NC	2	10	0.104247
	NC	3	10	0.083511
	NC	4	10	0.049533
	ALS	1	24	0.10375
	ALS	2	24	0.107184
	ALS	3	24	0.109552
	ALS	4	24	0.137709
	ALS	5	24	0.148608
	Anti-CD4	1	24	0.143313
	Anti-CD4	2	24	0.111356
	Anti-CD4	3	24	0.125212
	Anti-CD4	4	24	0.169218
	Anti-CD4	5	24	0.060522
	Anti-CD4	6	24	0.1316
	CPA 200	1	24	0.290163
	CPA 200	2	24	0.124068
	CPA 200	3	24	0.03628
	CPA 200	4	24	0.201468
	CPA 300	1	24	0.412788
	CPA 300	2	24	0.346856
	CPA 300	3	24	0.32026
	CPA 300	4	24	0.335685
	CPA 300	5	24	0.379192
	CPA 200	5	24	0.1957
	NC	1	24	0.066453
	NC	2	24	0.048137
	NC	3	24	0.032235
	NC	4	24	0.030944
	ALS	1	56	0.041118
	ALS	2	56	0.0583
	ALS	3	56	0.061317
	ALS	4	56	0.075336
	ALS	5	56	0.050692
	Anti-CD4	1	56	0.055948
	Anti-CD4	2	56	0.028014
	Anti-CD4	3	56	0.051255
	Anti-CD4	4	56	0.0639
	Anti-CD4	5	56	0.050022
	Anti-CD4	6	56	0.06747
	CPA 200	1	56	0.20843
	CPA 200	2	56	0.085904
	CPA 200	3	56	0.015732
	CPA 200	4	56	0.158808
	CPA 300	1	56	0.23779
	CPA 300	2	56	0.146012
	CPA 300	3	56	0.2652
	CPA 300	4	56	0.232416
	CPA 300	5	56	0.186648
	CPA 200	5	56	0.161568
	NC	1	56	0.040272
	NC	2	56	0.021689
	NC	3	56	0.035665
	NC	4	56	0.017226
	ALS	1	80	0.034304
	ALS	2	80	0.079971
	ALS	3	80	0.055824
	ALS	4	80	0.073876
	ALS	5	80	0.064596
	Anti-CD4	1	80	0.0765
	Anti-CD4	2	80	0.02091
	Anti-CD4	3	80	0.0434
	Anti-CD4	4	80	0.036928
	Anti-CD4	5	80	0.04167
	Anti-CD4	6	80	0.045305
	CPA 200	1	80	0.19773
	CPA 200	2	80	0.137984
	CPA 200	3	80	0.014088
	CPA 200	4	80	0.092036
	CPA 300	1	80	0.149406
	CPA 300	2	80	0.135982
	CPA 300	3	80	0.188352
	CPA 300	4	80	0.233784
	CPA 300	5	80	0.330876
	CPA 200	5	80	0.095256
	NC	1	80	0.070152
	NC	2	80	0.036916
	NC	3	80	0.01253
	NC	4	80	0.006485

## Sheet: fig. 6d
EXP 1
group	mouse	day	abs numb cd3 cd45.2		mouse	day	abs numb cd45.1 day 24
ALS	1	3	0.00766		1	24	0.10375
ALS	2	3	facs not reliable		2	24	0.107184
ALS	3	3	0.396968		3	24	0.109552
ALS	4	3	0.439491		4	24	0.137709
ALS	5	3	0.702157		5	24	0.148608
Anti-CD4	1	3	0.95639		1	24	0.143313
Anti-CD4	2	3	1.35479		2	24	0.111356
Anti-CD4	3	3	0.937558		3	24	0.125212
Anti-CD4	4	3	0.2075		4	24	0.169218
Anti-CD4	5	3	0.678551		5	24	0.060522
Anti-CD4	6	3	1.13848		6	24	0.1316
CPA 200	1	3	0.431235		1	24	0.290163
CPA 200	2	3	0.503724		2	24	0.124068
CPA 200	3	3	0.421395		3	24	0.03628
CPA 200	4	3	0.4578		4	24	0.201468
CPA 300	1	3	0.217062		1	24	0.412788
CPA 300	2	3	0.150052		2	24	0.346856
CPA 300	3	3	0.142107		3	24	0.32026
CPA 300	4	3	0.174696		4	24	0.335685
CPA 300	5	3	0.158217		5	24	0.379192
CPA 200	5	3	0.127688		5	24	0.1957
CPA 200	6	3	0.34419		6	24	died
NC	1	3	2.29071		1	24	0.066453
NC	2	3	1.72248		2	24	0.048137
NC	3	3	2.60255		3	24	0.032235
NC	4	3	2.40492		4	24	0.030944
EXP 2
CPA 300	1	3	0.07084		1	24	0.483406
CPA 300	2	3	0.085296		2	24	0.4453
CPA 300	3	3	0.109214		3	24	0.350874
CPA 300	4	3	0.133408		4	24	0.35585
CPA 300	5	3	0.13416		5	24	0.6061
CPA 300	6	3	0.06604		6	24	0.406952
CPA 300	7	3	0.178752		7	24	0.32656
CPA 300	8	3	0.087678		8	24	0.500484
CPA 300	9	3	0.075376		9	24	0.4847
CPA 300	10	3	0.08814		10	24	0.27645
NC	1	3	2.5162		1	24	0.058996
NC	2	3	2.43402		2	24	0.099416
NC	3	3	2.23219		3	24	0.000758
NC	4	3	1.33937		4	24	0.024144
NC	5	3	2.80777		5	24	0.078684
EXP 3
CPA 300	1	4	0.0285112		1	18	0.51513
CPA 300	2	4	0.0667705		2	18	0.286713
CPA 300	3	4	0.0388452		3	18	0.38514
CPA 300	4	4	0.0423104		4	18	0.448192
NC	1	4	3.72745		1	18	0.008376
NC	2	4	3.20319		2	18	0.03336
NC	3	4	3.63842		3	18	0.062289
NC	4	4	3.76729		4	18	0.063828

## Sheet: fig. 6e
EXP 1		EARLY		LATE
group	mouse	pre.boost	post.boost	pre.boost	post.boost
ALS	1	184.23	86.33	89.45	65.37
ALS	2	218.7	70.53	55.93	40.17
ALS	3	158.82	55.46	53.17	53.42
ALS	4	204.4	80.35	76.5	49.05
ALS	5	262.88	76.81	55.8	29.97
ANTI CD4	1	785.41	428.12	233.91	99.83
ANTI CD4	2	129.78	54.97	63.87	38.1
ANTI CD4	3	228.02	105.48	49.45	37.19
ANTI CD4	4	182.75	83.04	55.36	33.63
ANTI CD4	5	175.14	109.03	79.06	47.92
ANTI CD4	6	1092.77	671.54	237.38	101.95
CPA 200	1	243.34	130.63	152.17	403.48
CPA 200	2	185.24	96.54	48.8	31.54
CPA 200	4	132.84	93.38	64.21	69.15
CPA 200	5	107.26	116.28	40.42	35
CPA 300	1	122.83	227.69	died
CPA 300	2	317.88	550.57	210.86	311.2
CPA 300	3	250.95	564.48	359.95	239.04
CPA 300	4	171.66	499.43	333.12	171.78
CPA 300	5	218.19	301.96	131.6	520.99
NC	1	137.43	50.64	34.94	16.38
NC	2	184.75	57.06	69.75	36.7
NC	3	53.37	10.52	15.41	15.05
NC	4	71.54	11	10	9
EXP 2
CPA 300		477.332	719.732
CPA 300		197.89	186.344
CPA 300		246.216	247.881
CPA 300		87.4478	165.573
CPA 300		138.862	200.477
CPA 300		174.36	233.137
CPA 300		238.922	822.325
CPA 300		151.182	215.252
CPA 300		53.2475	151.729
CPA 300		116.34	117.857
NC		138.56	63.75
NC		45.32	28.87
NC		75.88	21.41
NC		101.26	32.23
NC		108	49.14
EXP 3
CPA 300		172.312	221.873
CPA 300		102.024	152.024
CPA 300		58.9082	196.682
CPA 300		67.7659	223.06
NC		100.701	46.2
NC		84.0014	45.6
NC		164.153	138.7
NC		66.9454	67.6
NEG CTRL: CD40L NOT TRANSPL		11.26	6.1	3.75	4.09
NEG CTRL: CD40L NOT TRANSPL		26.75	12.47	2.63	3.47
NEG CTRL: CD40L NOT TRANSPL		35.65	12.8	3.65	3.19
NEG CTRL: CD40L NOT TRANSPL		7.82	0.92
NEG CTRL: CD40L NOT TRANSPL		6.73	2.88
POS CTRL: WT NOT TRANSPL		1508.4	6649.01	5312.12	5635.13
POS CTRL: WT NOT TRANSPL		1389.58	3999.62	5305.87	5323.07
POS CTRL: WT NOT TRANSPL		3409.15	3447.28	2279.35	3798.08
POS CTRL: WT NOT TRANSPL		2432.33	9553.2
POS CTRL: WT NOT TRANSPL		2552.87	9603.91

## Sheet: fig 6f
group	mouse	day	numb cd3+ 45.2+
CPA 300	1	4	0.089665
CPA 300	2	4	0.124465
CPA 300	3	4	0.085376
CPA 300	4	4	0.150228
CPA 300	5	4	0.293216
CPA 300	6	4	0.142136
CPA 300	7	4	0.1188
CPA 300	8	4	0.055342
CPA 300	9	4	0.04384
CPA 300	10	4	0.030096
CPA 300	11	4	0.103474
CPA 200	1	4	0.436088
CPA 200	2	4	0.385875
CPA 200	3	4	0.497329
CPA 200	4	4	0.38628
CPA 200	5	4	0.490613
CPA 200	6	4	0.492802
CPA 200	7	4	0.666252
CPA 200	8	4	0.355575
CPA 200	9	4	0.492483
CPA 200	10	4	0.47775
CPA 200	11	4	0.599293
NC	1	4	2.18718
NC	2	4	2.80754
NC	3	4	2.3435
NC	4	4	2.89254
NC	5	4	2.51169
NC	6	4	2.31354
CPA 300	1	10	1.00542
CPA 300	2	10	1.30133
CPA 300	3	10	1.15018
CPA 300	4	10	1.66953
CPA 300	5	10	0.872179
CPA 300	6	10	1.22832
CPA 300	7	10	0.773518
CPA 300	8	10	1.23906
CPA 300	9	10
CPA 300	10	10	0.786112
CPA 300	11	10
CPA 200	1	10	1.50133
CPA 200	2	10	1.37695
CPA 200	3	10	0.892
CPA 200	4	10	1.05512
CPA 200	5	10	1.639
CPA 200	6	10	1.6261
CPA 200	7	10	1.35571
CPA 200	8	10	1.86325
CPA 200	9	10	1.06721
CPA 200	10	10	1.80029
CPA 200	11	10	1.62265
NC	1	10	2.90179
NC	2	10	2.90532
NC	3	10	3.29548
NC	4	10	5.37901
NC	5	10	3.85952
NC	6	10	4.06891
CPA 300	1	25	0.444695
CPA 300	2	25	0.615552
CPA 300	3	25	0.461611
CPA 300	4	25	0.835488
CPA 300	5	25	0.439074
CPA 300	6	25	0.60288
CPA 300	7	25	0.453824
CPA 300	8	25	0.613591
CPA 300	9	25
CPA 300	10	25	0.424946
CPA 300	11	25
CPA 200	1	25	0.431505
CPA 200	2	25	0.505152
CPA 200	3	25	0.325584
CPA 200	4	25	0.397485
CPA 200	5	25	0.452822
CPA 200	6	25	0.35256
CPA 200	7	25	0.442523
CPA 200	8	25	0.47296
CPA 200	9	25	0.30233
CPA 200	10	25	0.38935
CPA 200	11	25	0.355575
NC	1	25	0.161538
NC	2	25	0.027252
NC	3	25	0.00676
NC	4	25	0.127589
NC	5	25	0.115194
NC	6	25	0.105302
CPA 300	1	52	1.66124
CPA 300	2	52	2.41298
CPA 300	3	52	2.24831
CPA 300	4	52	1.31791
CPA 300	5	52	3.10957
CPA 300	6	52	2.36203
CPA 300	7	52	1.96339
CPA 300	8	52	2.0508
CPA 300	9	52	1.95426
CPA 300	10	52	2.41789
CPA 300	11	52	1.84918
CPA 200	1	52	3.01963
CPA 200	2	52
CPA 200	3	52	2.68246
CPA 200	4	52	2.26708
CPA 200	5	52	2.28051
CPA 200	6	52	1.77811
CPA 200	7	52	3.34005
CPA 200	8	52	2.91972
CPA 200	9	52	2.74091
CPA 200	10	52	1.41464
CPA 200	11	52	1.76954
NC	1	52	1.61198
NC	2	52	2.7519
NC	3	52	2.64158
NC	4	52	2.60919
NC	5	52	2.97344
NC	6	52	2.35201
CPA 300	1	128	4.24328
CPA 300	2	128	2.88922
CPA 300	3	128	2.58391
CPA 300	4	128	4.26223
CPA 300	5	128	3.87878
CPA 300	6	128	3.92795
CPA 300	7	128	3.89308
CPA 300	8	128	2.80908
CPA 300	9	128	3.56369
CPA 300	10	128	2.81876
CPA 300	11	128	4.78647
CPA 200	1	128	4.51549
CPA 200	2	128	2.55503
CPA 200	3	128	2.3125
CPA 200	4	128	2.74555
CPA 200	5	128	2.23467
CPA 200	6	128	3.3385
CPA 200	7	128	2.92557
CPA 200	8	128	2.80351
CPA 200	9	128	2.22376
NC	1	128	2.58536
NC	2	128	2.62971
NC	3	128	2.61928
NC	4	128	2.86772
NC	5	128	4.35656
NC	6	128	2.39852
CPA 300	1	215	2.31054
CPA 300	2	215	3.86318
CPA 300	3	215	2.40488
CPA 300	4	215	2.65458
CPA 300	5	215	3.81949
CPA 300	6	215	2.95805
CPA 300	7	215	4.09846
CPA 300	8	215	3.05408
CPA 300	9	215	2.7059
CPA 300	10	215	3.79105
CPA 300	11	215	5.02611
CPA 200	1	215	2.0117
CPA 200	2	215	1.3122
CPA 200	3	215	1.61534
CPA 200	4	215	1.31763
CPA 200	5	215	1.01675
CPA 200	6	215	1.53293
CPA 200	7	215	1.75447
CPA 200	8	215	1.58853
CPA 200	9	215	1.27075
NC	1	215	3.56429
NC	2	215
NC	3	215	1.98813
NC	4	215	1.88278
NC	5	215	1.11146
NC	6	215	1.39997

## Sheet: fig. 6g
group	mouse	day	numb 45.1
CPA 300	1	4	0.090139
CPA 300	2	4	0.140233
CPA 300	3	4	0.106076
CPA 300	4	4	0.159471
CPA 300	5	4	0.17248
CPA 300	6	4	0.116219
CPA 300	7	4	0.15272
CPA 300	8	4	0.095226
CPA 300	9	4	0.076416
CPA 300	10	4	0.076608
CPA 300	11	4	0.160797
CPA 200	1	4	0.173348
CPA 200	2	4	0.143325
CPA 200	3	4	0.222824
CPA 200	4	4	0.15167
CPA 200	5	4	0.182727
CPA 200	6	4	0.198922
CPA 200	7	4	0.269886
CPA 200	8	4	0.166485
CPA 200	9	4	0.172344
CPA 200	10	4	0.1725
CPA 200	11	4	0.187322
NC	1	4	0.249186
NC	2	4	0.226872
NC	3	4	0.196725
NC	4	4	0.214595
NC	5	4	0.231702
NC	6	4	0.231549
CPA 300	1	10	1.35228
CPA 300	2	10	1.35772
CPA 300	3	10	1.11446
CPA 300	4	10	1.21365
CPA 300	5	10	1.34678
CPA 300	6	10	1.95851
CPA 300	7	10	1.28188
CPA 300	8	10	2.03036
CPA 300	10	10	0.74044
CPA 200	1	10	0.6325
CPA 200	2	10	0.573069
CPA 200	3	10	0.4496
CPA 200	4	10	0.53088
CPA 200	5	10	0.934528
CPA 200	6	10	1.12984
CPA 200	7	10	0.760132
CPA 200	8	10	0.864271
CPA 200	9	10	0.53599
CPA 200	10	10	0.925344
CPA 200	11	10	0.51342
NC	1	10	0.224448
NC	2	10	0.141645
NC	3	10	0.153846
NC	4	10	0.239745
NC	5	10	0.222497
NC	6	10	0.232368
CPA 300	1	25	0.444695
CPA 300	2	25	0.615552
CPA 300	3	25	0.461611
CPA 300	4	25	0.835488
CPA 300	5	25	0.439074
CPA 300	6	25	0.60288
CPA 300	7	25	0.453824
CPA 300	8	25	0.613591
CPA 300	10	25	0.424946
CPA 200	1	25	0.431505
CPA 200	2	25	0.505152
CPA 200	3	25	0.325584
CPA 200	4	25	0.397485
CPA 200	5	25	0.452822
CPA 200	6	25	0.35256
CPA 200	7	25	0.442523
CPA 200	8	25	0.47296
CPA 200	9	25	0.30233
CPA 200	10	25	0.38935
CPA 200	11	25	0.355575
NC	1	25	0.161538
NC	2	25	0.027252
NC	3	25	0.00676
NC	4	25	0.127589
NC	5	25	0.115194
NC	6	25	0.105302
CPA 300	1	52	0.163254
CPA 300	2	52	0.2397
CPA 300	3	52	0.225246
CPA 300	4	52	0.127719
CPA 300	5	52	0.25843
CPA 300	6	52	0.249407
CPA 300	7	52	0.23298
CPA 300	8	52	0.243005
CPA 300	10	52	0.300513
CPA 200	1	52	0.095795
CPA 200	3	52	0.137314
CPA 200	4	52	0.118988
CPA 200	5	52	0.155584
CPA 200	6	52	0.091728
CPA 200	7	52	0.19805
CPA 200	8	52	0.19024
CPA 200	9	52	0.12838
CPA 200	10	52	0.089424
CPA 200	11	52	0.068582
NC	1	52	0.033041
NC	2	52	0.001083
NC	3	52	0.002194
NC	4	52	0.078285
NC	5	52	0.069292
NC	6	52	0.065682
CPA 300	1	128	0.16336
CPA 300	2	128	0.152776
CPA 300	3	128	0.303738
CPA 300	4	128	0.2157
CPA 300	5	128	0.202176
CPA 300	6	128	0.197913
CPA 300	7	128	0.167963
CPA 300	8	128	0.181152
CPA 300	10	128	0.17364
CPA 200	1	128	0.073299
CPA 200	2	128	0.097432
CPA 200	3	128	0.079395
CPA 200	4	128	0.080931
CPA 200	5	128	0.108814
CPA 200	6	128	0.10764
CPA 200	7	128	0.101808
CPA 200	8	128	0.144795
CPA 200	9	128	0.0931
NC	1	128	0.05649
NC	2	128	0.001437
NC	3	128	0.00232
NC	4	128	0.100701
NC	5	128	0.10502
NC	6	128	0.043168
CPA 300	1	215	0.083142
CPA 300	2	215	0.170952
CPA 300	3	215	0.1113
CPA 300	4	215	0.08909
CPA 300	5	215	0.135622
CPA 300	6	215	0.1876
CPA 300	7	215	0.1821
CPA 300	8	215	0.12416
CPA 300	9	215	0.119313
CPA 300	10	215	0.141911
CPA 300	11	215	0.176176
CPA 200	1	215	0.049588
CPA 200	2	215	0.037666
CPA 200	3	215	0.011895
CPA 200	4	215	0.029058
CPA 200	5	215	0.08284
CPA 200	6	215	0.050176
CPA 200	7	215	0.040979
CPA 200	8	215	0.062465
CPA 200	9	215	0.061504
NC	1	215	0.0546
NC	2	215	0
NC	3	215	0.000835
NC	4	215	0.04884
NC	5	215	0.03094
NC	6	215	0.017622

## Sheet: fig. 6h
		EARLY		LATE
group	mouse	pre.boost	post.boost	pre.boost	post.boost
CPA 300	1	988.41	635.1	178.38	395.87
CPA 300	2	721.65	773.14	264.03	548.68
CPA 300	3	584.92	631.97	315.56	934.25
CPA 300	4	390.02	946.96	197.22	172.34
CPA 300	5	394.35	790.28	232.04	573.2
CPA 300	6	617.24	828.8	261.9	734.53
CPA 300	7	577.55	534.8	107.31	635.74
CPA 300	8	429.81	545.29	286.77	654.58
CPA 300	9	853.01	1093.24	321.24	1617.98
CPA 300	10	535.13	426.12	81.01	926.79
CPA 300	11	630.7	906.1	111.93	811.65
CPA 200	1	865.79	688.84	212.85	374.19
CPA 200	2	901.47	863.73	179.09	530.2
CPA 200	3	739.45	798.95	169.14	1217.12
CPA 200	4	416.12	721.49	125.43	648.89
CPA 200	5	1127.95	1341.36	345.05	1356.78
CPA 200	6	838.12	1179.66	169.5	796.72
CPA 200	7	1176.44	1250.64	282.86	388.41
CPA 200	8	656.81	763.82	230.62	578.17
CPA 200	9	341.1	851.61	294.23	745.19
CPA 200	10	574.59	771.71	died
CPA 200	11	583.91	460.5	died
NC	1	487.97	450.82	194.02	419.68
NC	2	158.85	60.47	52.58	66.44
NC	3	44.3	23.19	46.9	47.61
NC	4	896.42	790.77	230.27	1008.52
NC	5	682.22	996.33	263.32	1402.27
NC	6	345.99	1143.59	191.18	822.67
NEG CTRL: CD40L NOT TRANSPL		11.26	6.1
NEG CTRL: CD40L NOT TRANSPL		26.75	12.47
NEG CTRL: CD40L NOT TRANSPL		35.65	12.8
NEG CTRL: CD40L NOT TRANSPL		7.82	0.92
NEG CTRL: CD40L NOT TRANSPL		6.73	2.88
POS CTRL: WT NOT TRANSPL		1508.4	6649.01
POS CTRL: WT NOT TRANSPL		1389.58	3999.62
POS CTRL: WT NOT TRANSPL		3409.15	3447.28
POS CTRL: WT NOT TRANSPL		1391.86	5007.41
POS CTRL: WT NOT TRANSPL		1341.03	5833.45
POS CTRL: WT NOT TRANSPL		3490.15	6468.87
POS CTRL: WT NOT TRANSPL		603.94	2997.15
POS CTRL: WT NOT TRANSPL		1036.04	3772.7
POS CTRL: WT NOT TRANSPL		2507.02	4252.14
POS CTRL: WT NOT TRANSPL		3139.91	9764.18
POS CTRL: WT NOT TRANSPL		2648.5	6589.24
