# Supplementary material for: Modeling, optimization, and comparable efficacy of T cell and hematopoietic stem cell gene editing for treating hyper‐IgM syndrome
Source: EMBO Mol Med. 2021 Jan 21;13(3):e13545. doi: 10.15252/emmm.202013545 (PMC7933961; doi:10.15252/emmm.202013545)
Supplement: Supplementary file 11 — Source Data for Figure 7 [file EMMM-13-e13545-s010.xls]

## Sheet: fig__7b 
exp 605	100	100	100	100	100				10	10	10	10	10	10			1	1	1	1	1	1			0	0	0	0	0	0
	mouse 1	mouse 2	mouse 3	mouse 4	mouse 5				mouse 1	mouse 2	mouse 3	mouse 4	mouse 5	mouse 6			Mouse 1	Mouse 2	Mouse 3	Mouse 4	Mouse 5	Mouse 6			mouse 1	mouse 2	mouse 3	mouse 4	mouse 5	mouse 6
week 6	1.14501	1.32625	1.17418	1.18416	0.741276				0.109491	0.0275518	0.0110754	0.0959147	0.128752	0.0156371			0.000128397	0	0.0410102	0.000145696	0.000171232	0			0	0	0.000556904	0.000199627	0	0.000324157
10	1.62956	1.50647	2.03267	1.58837	1.1272				0.330862	0.145684	0.0765535	0.0441934	0.264421	0.104157			0.0649175	0.000194289	0	0.0748648	0.000212324	0			0	0.0003536	0	0	0	0.000175273
17	0.916858	1.08667	0.906419	0.764729	0.887837				0.139935	0.0975874	0.0295152	0.0119727	0.210001	0.168713			0.0196096	0.00323311	0.00174864	0.0346448	0.00578362	0.000578599			0.00081201	0.00135674	0.000644227	0.000899158	0.000327867	0.00116025
33	0.653588	0.300898	0.576798	0.655605	0.574213				0.0743719	0.0272565	0.0195288	0.0418835	0.091651	0.0711489			0.0242104	0	0.000241009	0.013151	0	0			0	0	0	0	0	0
exp 620	100	100	100	100	100	100	100	100	25	25	25	25	25	25	25	25	10	10	10	10	10	10	10	10	0	0	0	0	0	0	0	0
	mouse 1	mouse 2	mouse 3	mouse 4	mouse 5	mouse 6	mouse 7	mouse 8	Mouse 1	Mouse 2	Mouse 3	Mouse 4	Mouse 5	Mouse 6	Mouse 7	Mouse 8	Mouse 1	Mouse 2	Mouse 3	Mouse 4	Mouse 5	Mouse 6	Mouse 7	Mouse 8	Mouse 1	Mouse 2	Mouse 3	Mouse 4	Mouse 5	Mouse 6	Mouse 7	Mouse 8
week 4	0.0859254	0.227536	0.486723	0.223236	0.133248	0.16788	0.127818	0.148586	0.0812182	0.00937914	0.016609	0.0165387	0.00301241	0.0317103	0.0961215	0.100611	0.0068908	0.054018	0.0601299	0.0022022	0.00750149	0.00996836	0.00844275	0.00275757	0	0	3.02969e-05	0	5.2992e-05	0	0.000109037	0
10	1.4728	1.39685	1.32814	1.23769	1.47487	1.3034	1.43481	1.64462	0.350998	0.789211	0.70146	0.623148	0.221715	0.662897	0.336103	0.486824	0.145177	0.293191	0.650357	0.103756	0.0998169	0.54107	0.212639	0.261181	0	0	0	0	0	0	0	no hemocytometer
15	0.832538	0.825944	0.765727	no hemocytometer	0.68655	0.864998	0.701223	0.866562	0.0842589	0.344627	0.219021	0.549399	0.114051	0.255777	0.331019	0.453533	0.148997	0.0582514	0.259986	0.0159906	0.093202	0.451004	0.0985827	0.116301	0	0	0	0	0	0	0.00880261	no hemocytometer
23	0.663221	1.44673	0.756336	1.93713	1.16585	0.846115	0.542516	1.05621	0.105762	0.4989	0.189758	0.670435	0.245301	0.670351	0.477829	0.457886	0.11454	0.067395	0.148231	0.0241948	0.142669	0.277946	0.157968	0.205322	0.00031982	0.00019449	0.00082073	0.000337688	0.000368498	0.000715622	0.00124052	0.000826508
27	0.619427	1.45408	0.686934	0.750462	1.60549	0.896322	0.434275	1.69385	0.305247	0.336677	0.228756	0.494393	0.0326656	0.275307	0.317514	0.392317	0.0695358	0.0578844	0.144566	0.0430978	0.125384	0.442368	0.128943	0.323285	0	0	0	0	0	0	0	0
30	0.585089	1.48554	0.931245	2.07243	0.896598	0.857079	0.600659	0.448158	0.226195	0.495695	0.242213	0.289815	0.0488256	0.315829	0.294231	0.486824	0.0389275	0.0462297	0.189782	0.0406194	0.139714	0.36022	0.0835149	0.300383	0	0	0	0	0	0	0	0
35	0.517074	1.16616	0.523703	1.61693	1.19554	0.506234	0.387241	0.537056	0.213702	0.285262	0.152279	0.0511289	0.315088	0.197082	0.448808	died	0.0893346	0.0448961	0.154531	0.0210472	0.159759	0.390492	0.0280395	0.332743	0.000459876	0.000307008	0.000592079	0.000681423	0.000895221	0.000155039	0	0
43	0.266434	0.687751	0.648107	0.852876	0.559497	0.310151	0.288317	died	0.207801	0.242234	0.0206464	0.110168	0.261471	died			0.0767099	0.0276346	0.136113	0.00855744	0.0691758	0.193317	died	0.241665	0	0.000127238	died	0.000234874	0.00090023	0.554958	0.000317905	0.000307436

## Sheet: fig_7c
group	mouse	pre.boost	post.boost
0% wt	1	25.22	8.34
0% wt	2	37.54	11.68
0% wt	3	11.98	19.66
0% wt	4	43.34	9.61
0% wt	5	43.72	11.66
0% wt	6	51.6	26.73
0% wt	7	46.43	12.61
0% wt	8	34.63	8.54
0% wt	9	26.85	10.19
0% wt	10	5.72	9
0% wt	11	13.3	10.51
0% wt	12	33.36	23.09
0% wt	13	31.89	12.27
0% wt	14	36.43	25.03
1% Wt	1	not measurable	50.1118
1% Wt	2	24.4747	22.7564
1% Wt	3	9.36271	29.0045
1% Wt	4	14.7551	14.8595
1% Wt	5	23.5225	34.74
1% Wt	6	24.1072	29.1157
10% wt	1	166.36	79.88
10% wt	2	277.43	338.99
10% wt	3	231.2	418.25
10% wt	4	497.24	726.04
10% wt	5	550.87	603.98
10% wt	6	459.99	1564.86
10% wt	7	270.03	203.19
10% wt	8	1043.6	1599.2
10% wt	9	431.135	193.9
10% wt	10	94.1887	125.3
10% wt	11	759.307	289.1
10% wt	12	71.3839	85.1
10% wt	13	214.207	559.5
10% wt	14	328.274	210.7
25% wt	1	418.25	521.81
25% wt	2	394.47	850.21
25% wt	3	456.03	1220.87
25% wt	4	584.43	1249.67
25% wt	5	373.33	397.64
25% wt	6	220.1	1218.5
25% wt	7	188.4	422.21
25% wt	8	513.36	1302.51
25% wt	9	819.34	1435.02
25% wt	10	1094.93	1286.48
25% wt	11	727.47	1349.02
25% wt	12	788.06	1550.34
25% wt	13	805.65	1032.38
100% wt	1	1250.61	3396.76
100% wt	2	1521.85	3460.17
100% wt	3	1324.59	5379.99
100% wt	4	2966.12	6080.99
100% wt	5	1683.89	4652.57
100% wt	6	797.96	2844.59
100% wt	7	928.29	2373.45
100% wt	8	727.51	2351.43
100% wt	9	2076.9	2144.76
100% wt	10	1310.81	11813.3
100% wt	11	1506.27	6373.11
100% wt	12	1630.06	3265.37
100% wt	13	1180.51	5226.44

## Sheet: fig__7d
group	mouse	% GC B cells within B cell population
0% wt	1	0.05
0% wt	2	0.08
0% wt	3	0.07
0% wt	4	0.05
0% wt	5	0.03
0% wt	6	0.02
0% wt	7	0.04
0% wt	8	0.02
0% wt	9	0.12
0% wt	10	0.1
0% wt	11	0.12
0% wt	12	0.03
0% wt	13	0.03
0% wt	14	0.01
0% wt	15	0.05
0% wt	16	0.03
0% wt	17	0.04
0% wt	18	0.04
1% Wt	1	0.08
1% Wt	2	0.06
1% Wt	3	0.08
1% Wt	4	0.15
1% Wt	5	0.28
1% Wt	6	0.17
1% Wt	7	0.11
1% Wt	8	0.05
1% Wt	9	0.26
1% Wt	10	0.13
1% Wt	11	0.35
10% wt	1	0.25
10% wt	2	0.32
10% wt	3	0.38
10% wt	4	0.39
10% wt	5	0.72
10% wt	6	0.37
10% wt	7	0.41
10% wt	8	0.26
10% wt	9	0.3
10% wt	10	0.19
10% wt	11	0.1
10% wt	12	0.57
10% wt	13	0.08
10% wt	14	0.35
10% wt	15	0.51
10% wt	16	0.49
25% wt	1	0.51
25% wt	2	0.75
25% wt	3	0.25
25% wt	4	0.81
25% wt	5	0.4
25% wt	6	0.81
100% wt	1	0.48
100% wt	2	0.5
100% wt	3	0.34
100% wt	4	0.42
100% wt	5	0.3
100% wt	6	0.7
100% wt	7	0.6
100% wt	8	0.39
100% wt	9	0.8
100% wt	10	0.3
100% wt	11	0.62
100% wt	12	0.26
100% wt	13	0.48
100% wt	14	0.58
100% wt	15	0.59
100% wt	16	0.58

## Sheet: fig__7e
exp 1
group	mouse	ddPCR ratio
0% wt	1	2.18889
0% wt	2	4.60432
0% wt	3	91.0309
0% wt	4	0.061157
0% wt	5	0.01791
0% wt	6	121.134
0% wt	7	0.475862
0% wt	8	0.767857
10% wt	1	0.015
10% wt	2	15.5488
10% wt	3	0.523511
10% wt	4	0.008219
10% wt	5	0
10% wt	6	0.002222
10% wt	7	0
25% wt	1	0.028099
25% wt	2	0.166667
25% wt	3	38.5641
25% wt	4	0.205185
25% wt	5	0.294461
25% wt	6	0.001286
25% wt	7	0.458065
100% wt	1	0.019231
100% wt	2	0
100% wt	3	0.00246
100% wt	4	0.001184
100% wt	5	0.001011
100% wt	6	0.030263
100% wt	7	0
100% wt	8	0.000412

## Sheet: fig__7f
group	mouse	weight (g)
0% wt	1	0.2332
0% wt	2	0.2822
0% wt	3	0.5
0% wt	4	0.1811
0% wt	5	0.2833
0% wt	6	0.4562
0% wt	7	0.2331
0% wt	8	0.2931
10% wt	1	0.2184
10% wt	2	0.3093
10% wt	3	0.1904
10% wt	4	0.2476
10% wt	5	0.1492
10% wt	6	0.1587
10% wt	7	0.2723
25% wt	1	0.2344
25% wt	3	0.4039
25% wt	4	0.2255
25% wt	5	0.2605
25% wt	6	0.187
25% wt	7	0.303
100% wt	1	0.1642
100% wt	2	0.2021
100% wt	3	0.1945
100% wt	4	0.1974
100% wt	5	0.1537
100% wt	6	0.161
100% wt	7	0.19692

## Sheet: fig__7h
group	subject	ddPCR RATIO
NC + T cells	1	0.008537
NC + T cells	2	0.013493
NC + T cells	3	0.003389
NC + T cells	4	0.001816
NC + T cells	5	0.003933
NC + T cells	6	0.002724
NC + T cells	7	0.023894
NC + T cells	8	0.002398
NC + T cells	9	0.015924
Not transpl. CD40LG	1	18.4985
Not transpl. CD40LG	2	0.013889
Not transpl. CD40LG	3	28
Not transpl. CD40LG	4	1.55556
Not transpl. CD40LG	5	10.6161
Not transpl. CD40LG	6	180
Not transpl. CD40LG	7	6.82609
Not transpl. CD40LG	8	0.036893

## Sheet: fig__7i
group	subject	weight (g)
NC + T cells	1	0.1891
NC + T cells	2	0.214
NC + T cells	3	0.2168
NC + T cells	4	0.2
NC + T cells	5	0.2446
NC + T cells	6	0.24
NC + T cells	7	0.2336
NC + T cells	8	0.223
NC + T cells	9	0.2928
Not transpl. CD40LG	1	0.9001
Not transpl. CD40LG	2	0.2356
Not transpl. CD40LG	3	0.6
Not transpl. CD40LG	4	0.2224
Not transpl. CD40LG	5	0.439
Not transpl. CD40LG	6	0.8
Not transpl. CD40LG	7	0.6501
Not transpl. CD40LG	8	0.2938
